# Supplementary material for: 2,2′-[(1S,2S)-1,2-Bis(2-hy­droxy­phen­yl)ethane-1,2-di­yl]bis(isoindoline-1,3-dione) ethanol monosolvate hemihydrate
Source: Acta Crystallogr Sect E Struct Rep Online. 2013 Feb 20;69(Pt 3):o406–7. doi: 10.1107/S1600536813003978 (PMC3588493; doi:10.1107/S1600536813003978)
Supplement: Supplementary file 1 [file e-69-0o406-sup1.cif]

##############################################################################
#                                                                            #
# This CIF contains the data in a paper accepted for publication in          #
# Acta Crystallographica Section E. It conforms to the requirements of       #
# Notes for Authors for Acta Crystallographica Section E, and has been       #
# peer reviewed under the auspices of the IUCr Commission on Journals.       #
#                                                                            #
# Full details of the Crystallographic Information File format               #
# are given in the paper "The Crystallographic Information File (CIF):       #
# a New Standard Archive File for Crystallography" by S. R. Hall, F. H.      #
# Allen and I. D. Brown [Acta Cryst. (1991), A47, 655-685].                  #
#                                                                            #
# The current version of the core CIF dictionary is obtainable from          #
# ftp://ftp.iucr.org/pub/cif_core.dic.                                       #
#                                                                            #
# Software is freely available for graphical display of the structure(s)     #
# in this CIF. For information consult the CIF software page                 #
# http://www.iucr.org/resources/cif/software.                                #
#                                                                            #
# This file may be used for bona fide research purposes within the           #
# scientific community so long as proper attribution is given to the journal # 
# article from which it was obtained.                                        #
#                                                                            #
##############################################################################
data_I
_audit_creation_method     SHELXL-97
_chemical_name_systematic
;\
2,2'-[(1<i>S</i>,2<i>S</i>)-1,2-Bis(2-hydroxyphenyl)ethane-\
1,2-diyl]bis(isoindoline-1,3-dione) ethanol monosolvate hemihydrate
;
_chemical_name_common     ?
_chemical_formula_moiety     'C30 H20 N2 O6, C2 H6 O, 0.5(H2 O)'
_chemical_formula_sum     'C32 H27 N2 O7.50'
_chemical_formula_iupac     'C30 H20 N2 O6, C2 H6 O, 0.5H2 O'
_chemical_formula_weight     559.56
_chemical_melting_point     ?
_symmetry_cell_setting     tetragonal
_symmetry_space_group_name_H-M     'P 41 21 2'
_symmetry_space_group_name_Hall     'P 4abw 2nw'
loop_
    _symmetry_equiv_pos_as_xyz
    'x, y, z'
    '-y+1/2, x+1/2, z+1/4'
    'y+1/2, -x+1/2, z+3/4'
    'x+1/2, -y+1/2, -z+3/4'
    '-x+1/2, y+1/2, -z+1/4'
    '-x, -y, z+1/2'
    'y, x, -z'
    '-y, -x, -z+1/2'
_cell_length_a     10.6848(3)
_cell_length_b     10.6848(3)
_cell_length_c     47.9935(17)
_cell_angle_alpha     90.00
_cell_angle_beta     90.00
_cell_angle_gamma     90.00
_cell_volume     5479.2(3)
_cell_formula_units_Z     8
_cell_measurement_reflns_used     9692
_cell_measurement_theta_min     3.68
_cell_measurement_theta_max     66.47
_cell_measurement_temperature     147(2)
_exptl_crystal_description     needle
_exptl_crystal_colour     'pale yellow'
_exptl_crystal_size_max     0.29
_exptl_crystal_size_mid     0.18
_exptl_crystal_size_min     0.18
_exptl_crystal_density_diffrn     1.357
_exptl_crystal_density_meas     ?
_exptl_crystal_density_method     'not measured'
_exptl_crystal_F_000     2344
_exptl_absorpt_coefficient_mu     0.806
_exptl_absorpt_correction_type     multi-scan
_exptl_absorpt_process_details     '(SADABS; Bruker, 2007)'
_exptl_absorpt_correction_T_min     0.6955
_exptl_absorpt_correction_T_max     0.7528
_exptl_special_details     ?
_diffrn_ambient_temperature     147(2)
_diffrn_radiation_type     CuK\a
_diffrn_radiation_wavelength     1.54178
_diffrn_radiation_source     'Bruker ImuS'
_diffrn_radiation_monochromator     'multi-layer optics'
_diffrn_measurement_device_type     'Bruker Kappa APEX DUO CCD'
_diffrn_measurement_method     '\f and \w scans'
_diffrn_detector_area_resol_mean     ?
_diffrn_reflns_number     35250
_diffrn_reflns_av_R_equivalents     0.0353
_diffrn_reflns_av_sigmaI/netI     0.0181
_diffrn_reflns_theta_min     3.68
_diffrn_reflns_theta_max     66.55
_diffrn_reflns_theta_full     66.55
_diffrn_measured_fraction_theta_max     0.992
_diffrn_measured_fraction_theta_full     0.991
_diffrn_reflns_limit_h_min     -11
_diffrn_reflns_limit_h_max     12
_diffrn_reflns_limit_k_min     -12
_diffrn_reflns_limit_k_max     12
_diffrn_reflns_limit_l_min     -53
_diffrn_reflns_limit_l_max     56
_refine_special_details
;
Refinement of <i>F</i>^2^ against ALL reflections. The weighted <i>R</i>-factor
<i>wR</i> and goodness of fit <i>S</i> are based on <i>F</i>^2^, conventional
<i>R</i>-factors <i>R</i> are based on <i>F</i>, with <i>F</i> set to zero for
negative <i>F</i>^2^. The threshold expression of <i>F</i>^2^ >
\s(<i>F</i>^2^) is used only for calculating <i>R</i>-factors(gt) <i>etc</i>.
and is not relevant to the choice of reflections for refinement.
<i>R</i>-factors based on <i>F</i>^2^ are statistically about twice as large
as those based on <i>F</i>, and <i>R</i>- factors based on ALL data will be
even larger.
;
_reflns_number_total     4786
_reflns_number_gt     4756
_reflns_threshold_expression     I>2\s(I)
_refine_ls_structure_factor_coef     Fsqd
_refine_ls_matrix_type     full
_refine_ls_R_factor_all     0.0289
_refine_ls_R_factor_gt     0.0287
_refine_ls_wR_factor_gt     0.0751
_refine_ls_wR_factor_ref     0.0754
_refine_ls_goodness_of_fit_ref     1.120
_refine_ls_restrained_S_all     1.120
_refine_ls_number_reflns     4786
_refine_ls_number_parameters     391
_refine_ls_number_restraints     0
_refine_ls_hydrogen_treatment     mixed
_refine_ls_weighting_scheme     calc
_refine_ls_weighting_details
         'calc w=1/[\s^2^(Fo^2^)+(0.0389P)^2^+1.2163P] where P=(Fo^2^+2Fc^2^)/3'
_atom_sites_solution_hydrogens     geom
_atom_sites_solution_primary     direct
_atom_sites_solution_secondary     difmap
_refine_ls_shift/su_max     0.001
_refine_ls_shift/su_mean     0.000
_refine_diff_density_max     0.257
_refine_diff_density_min     -0.184
_refine_ls_extinction_method     none
_refine_ls_extinction_coef     ?
_refine_ls_abs_structure_details     'Flack (1983), 1895 Friedel pairs'
_refine_ls_abs_structure_Flack     0.03(13)
loop_
    _atom_type_symbol
    _atom_type_description
    _atom_type_scat_dispersion_real
    _atom_type_scat_dispersion_imag
    _atom_type_scat_source
    'C' 'C' 0.0181 0.0091
                         'International Tables Vol C Tables 4.2.6.8 and 6.1.1.4'
    'H' 'H' 0.0000 0.0000
                         'International Tables Vol C Tables 4.2.6.8 and 6.1.1.4'
    'N' 'N' 0.0311 0.0180
                         'International Tables Vol C Tables 4.2.6.8 and 6.1.1.4'
    'O' 'O' 0.0492 0.0322
                         'International Tables Vol C Tables 4.2.6.8 and 6.1.1.4'
_computing_data_collection     'APEX2 (Bruker, 2007)'
_computing_cell_refinement     'SAINT (Bruker, 2007)'
_computing_data_reduction     'SAINT (Bruker, 2007)'
_computing_structure_solution     'SHELXS97 (Sheldrick, 2008)'
_computing_structure_refinement     'SHELXL97 (Sheldrick, 2008)'
_computing_molecular_graphics     'PLATON (Spek, 2009)'
_computing_publication_material     'SHELXTL (Sheldrick, 2008)'
loop_
    _atom_site_type_symbol
    _atom_site_label
    _atom_site_fract_x
    _atom_site_fract_y
    _atom_site_fract_z
    _atom_site_U_iso_or_equiv
    _atom_site_adp_type
    _atom_site_calc_flag
    _atom_site_refinement_flags
    _atom_site_occupancy
    _atom_site_symmetry_multiplicity
    _atom_site_disorder_assembly
    _atom_site_disorder_group
    O O1 -0.12757(12) 0.57392(11) 0.02270(2) 0.0380(3) Uani d . 1 1 . .
    O O2 -0.27045(11) 0.13393(10) 0.10646(2) 0.0335(3) Uani d . 1 1 . .
    O O3 0.16202(10) 0.49860(10) 0.05562(2) 0.0337(3) Uani d . 1 1 . .
    O O4 0.03625(10) 0.10133(9) 0.03340(2) 0.0285(2) Uani d . 1 1 . .
    O O5 -0.05120(10) 0.50131(9) 0.11171(2) 0.0276(2) Uani d . 1 1 . .
    O O6 0.05013(10) 0.09166(9) 0.09551(2) 0.0295(2) Uani d . 1 1 . .
    N N1 0.06521(10) 0.31129(11) 0.04480(2) 0.0198(2) Uani d . 1 1 . .
    N N2 -0.02832(11) 0.29340(11) 0.09907(2) 0.0206(2) Uani d . 1 1 . .
    C C1 -0.06345(12) 0.35618(13) 0.05051(3) 0.0202(3) Uani d . 1 1 . .
    H H1A -0.0559 0.4460 0.0561 0.024 Uiso calc R 1 1 . .
    C C2 -0.11822(12) 0.28568(13) 0.07582(3) 0.0201(3) Uani d . 1 1 . .
    H H2A -0.1259 0.1955 0.0705 0.024 Uiso calc R 1 1 . .
    C C3 -0.14501(13) 0.35352(14) 0.02451(3) 0.0232(3) Uani d . 1 1 . .
    C C4 -0.19143(13) 0.24298(15) 0.01311(3) 0.0264(3) Uani d . 1 1 . .
    H H4A -0.1747 0.1657 0.0222 0.032 Uiso calc R 1 1 . .
    C C5 -0.26174(15) 0.24368(17) -0.01123(3) 0.0336(4) Uani d . 1 1 . .
    H H5A -0.2908 0.1673 -0.0190 0.040 Uiso calc R 1 1 . .
    C C6 -0.28897(16) 0.35578(18) -0.02399(3) 0.0371(4) Uani d . 1 1 . .
    H H6A -0.3377 0.3567 -0.0405 0.045 Uiso calc R 1 1 . .
    C C7 -0.24576(17) 0.46746(17) -0.01282(3) 0.0365(4) Uani d . 1 1 . .
    H H7A -0.2656 0.5446 -0.0216 0.044 Uiso calc R 1 1 . .
    C C8 -0.17327(15) 0.46656(15) 0.01131(3) 0.0288(3) Uani d . 1 1 . .
    C C9 -0.24683(13) 0.33031(13) 0.08481(3) 0.0212(3) Uani d . 1 1 . .
    C C10 -0.29333(14) 0.44909(14) 0.07941(3) 0.0249(3) Uani d . 1 1 . .
    H H10A -0.2441 0.5064 0.0690 0.030 Uiso calc R 1 1 . .
    C C11 -0.41034(14) 0.48579(14) 0.08892(3) 0.0284(3) Uani d . 1 1 . .
    H H11A -0.4406 0.5676 0.0851 0.034 Uiso calc R 1 1 . .
    C C12 -0.48290(14) 0.40203(15) 0.10405(3) 0.0290(3) Uani d . 1 1 . .
    H H12A -0.5633 0.4264 0.1105 0.035 Uiso calc R 1 1 . .
    C C13 -0.43858(14) 0.28366(15) 0.10968(3) 0.0285(3) Uani d . 1 1 . .
    H H13A -0.4887 0.2263 0.1199 0.034 Uiso calc R 1 1 . .
    C C14 -0.32052(14) 0.24807(14) 0.10041(3) 0.0248(3) Uani d . 1 1 . .
    C C15 0.16844(13) 0.39132(13) 0.04779(3) 0.0230(3) Uani d . 1 1 . .
    C C16 0.28018(13) 0.31660(14) 0.04040(3) 0.0237(3) Uani d . 1 1 . .
    C C17 0.40449(15) 0.35044(16) 0.03946(3) 0.0331(4) Uani d . 1 1 . .
    H H17A 0.4304 0.4338 0.0432 0.040 Uiso calc R 1 1 . .
    C C18 0.49035(15) 0.25736(19) 0.03282(4) 0.0397(4) Uani d . 1 1 . .
    H H18A 0.5770 0.2772 0.0322 0.048 Uiso calc R 1 1 . .
    C C19 0.45225(15) 0.13664(18) 0.02712(3) 0.0367(4) Uani d . 1 1 . .
    H H19A 0.5133 0.0752 0.0227 0.044 Uiso calc R 1 1 . .
    C C20 0.32610(15) 0.10254(15) 0.02776(3) 0.0281(3) Uani d . 1 1 . .
    H H20A 0.2997 0.0196 0.0237 0.034 Uiso calc R 1 1 . .
    C C21 0.24159(13) 0.19577(14) 0.03461(3) 0.0218(3) Uani d . 1 1 . .
    C C22 0.10333(13) 0.19047(13) 0.03709(3) 0.0208(3) Uani d . 1 1 . .
    C C23 -0.00112(13) 0.40013(13) 0.11452(3) 0.0210(3) Uani d . 1 1 . .
    C C24 0.10131(13) 0.36512(13) 0.13406(3) 0.0229(3) Uani d . 1 1 . .
    C C25 0.16348(15) 0.43582(14) 0.15371(3) 0.0273(3) Uani d . 1 1 . .
    H H25A 0.1404 0.5201 0.1573 0.033 Uiso calc R 1 1 . .
    C C26 0.26124(16) 0.37874(15) 0.16801(3) 0.0305(3) Uani d . 1 1 . .
    H H26A 0.3067 0.4254 0.1815 0.037 Uiso calc R 1 1 . .
    C C27 0.29385(14) 0.25485(15) 0.16298(3) 0.0289(3) Uani d . 1 1 . .
    H H27A 0.3613 0.2184 0.1730 0.035 Uiso calc R 1 1 . .
    C C28 0.22891(14) 0.18341(15) 0.14344(3) 0.0269(3) Uani d . 1 1 . .
    H H28A 0.2497 0.0982 0.1402 0.032 Uiso calc R 1 1 . .
    C C29 0.13328(13) 0.24133(13) 0.12906(3) 0.0229(3) Uani d . 1 1 . .
    C C30 0.05112(13) 0.19354(13) 0.10641(3) 0.0225(3) Uani d . 1 1 . .
    O O1S -0.15257(14) -0.07024(14) 0.04583(3) 0.0540(4) Uani d . 1 1 . .
    C C1S -0.1589(2) -0.1315(2) 0.07221(4) 0.0479(5) Uani d . 1 1 . .
    H H1SA -0.1368 -0.0721 0.0872 0.057 Uiso calc R 1 1 . .
    H H1SB -0.0987 -0.2020 0.0727 0.057 Uiso calc R 1 1 . .
    C C2S -0.2877(2) -0.1788(2) 0.07646(4) 0.0545(5) Uani d . 1 1 . .
    H H2SA -0.2932 -0.2205 0.0946 0.082 Uiso calc R 1 1 . .
    H H2SB -0.3085 -0.2386 0.0617 0.082 Uiso calc R 1 1 . .
    H H2SC -0.3467 -0.1087 0.0759 0.082 Uiso calc R 1 1 . .
    O O1W -0.20559(11) 0.79441(11) 0.0000 0.0348(4) Uani d S 1 2 . .
    H H1O -0.153(2) 0.636(2) 0.0128(5) 0.052(6) Uiso d . 1 1 . .
    H H2O -0.324(2) 0.093(2) 0.1168(4) 0.046(6) Uiso d . 1 1 . .
    H H1SO -0.068(3) -0.019(3) 0.0430(7) 0.111(11) Uiso d . 1 1 . .
    H H1W -0.178(3) 0.853(3) 0.0165(6) 0.095(9) Uiso d . 1 1 . .
loop_
    _atom_site_aniso_label
    _atom_site_aniso_U_11
    _atom_site_aniso_U_22
    _atom_site_aniso_U_33
    _atom_site_aniso_U_12
    _atom_site_aniso_U_13
    _atom_site_aniso_U_23
    O1 0.0515(7) 0.0252(6) 0.0372(6) 0.0009(5) -0.0126(5) 0.0079(5)
    O2 0.0345(6) 0.0240(5) 0.0420(6) 0.0025(5) 0.0136(5) 0.0098(5)
    O3 0.0308(6) 0.0229(5) 0.0475(6) -0.0061(5) 0.0054(5) -0.0099(5)
    O4 0.0265(5) 0.0237(5) 0.0352(6) -0.0050(4) 0.0041(4) -0.0052(4)
    O5 0.0318(5) 0.0214(5) 0.0297(5) 0.0065(4) 0.0021(4) -0.0017(4)
    O6 0.0371(6) 0.0197(5) 0.0316(5) 0.0062(4) -0.0032(5) -0.0038(4)
    N1 0.0175(6) 0.0203(6) 0.0215(5) -0.0006(4) 0.0016(4) -0.0012(5)
    N2 0.0233(6) 0.0192(6) 0.0195(5) 0.0015(5) 0.0010(5) -0.0009(4)
    C1 0.0182(6) 0.0199(7) 0.0224(6) 0.0005(5) 0.0030(5) 0.0008(5)
    C2 0.0208(7) 0.0195(7) 0.0201(6) -0.0001(5) 0.0020(5) -0.0009(5)
    C3 0.0189(6) 0.0292(7) 0.0214(7) 0.0014(6) 0.0037(5) 0.0007(6)
    C4 0.0204(7) 0.0315(8) 0.0271(7) -0.0018(6) 0.0035(6) -0.0016(6)
    C5 0.0251(8) 0.0449(9) 0.0307(8) -0.0020(7) -0.0015(6) -0.0087(7)
    C6 0.0294(8) 0.0562(11) 0.0257(8) 0.0048(8) -0.0051(6) -0.0040(7)
    C7 0.0395(9) 0.0432(9) 0.0268(7) 0.0073(7) -0.0034(7) 0.0067(7)
    C8 0.0283(8) 0.0326(8) 0.0254(7) 0.0010(6) 0.0021(6) 0.0014(6)
    C9 0.0200(7) 0.0232(7) 0.0204(6) -0.0008(5) 0.0018(5) -0.0021(5)
    C10 0.0247(7) 0.0235(7) 0.0265(7) -0.0008(6) 0.0028(6) 0.0004(6)
    C11 0.0255(7) 0.0261(7) 0.0336(8) 0.0060(6) 0.0006(6) -0.0020(6)
    C12 0.0214(7) 0.0344(8) 0.0312(8) 0.0009(6) 0.0055(6) -0.0051(6)
    C13 0.0257(7) 0.0306(8) 0.0291(7) -0.0030(6) 0.0080(6) 0.0010(6)
    C14 0.0269(7) 0.0238(7) 0.0238(7) -0.0003(6) 0.0038(6) -0.0006(6)
    C15 0.0238(7) 0.0237(7) 0.0215(7) -0.0039(6) 0.0024(5) 0.0005(6)
    C16 0.0211(7) 0.0297(7) 0.0204(6) -0.0025(6) 0.0014(5) 0.0000(6)
    C17 0.0235(8) 0.0395(9) 0.0364(8) -0.0064(6) 0.0008(6) -0.0073(7)
    C18 0.0204(7) 0.0592(11) 0.0396(9) -0.0008(7) 0.0015(7) -0.0090(8)
    C19 0.0258(8) 0.0504(10) 0.0340(8) 0.0102(8) 0.0022(7) -0.0047(7)
    C20 0.0293(8) 0.0325(8) 0.0224(7) 0.0061(6) 0.0009(6) -0.0020(6)
    C21 0.0212(7) 0.0278(7) 0.0163(6) 0.0004(6) 0.0006(5) 0.0005(5)
    C22 0.0216(7) 0.0223(7) 0.0186(6) 0.0010(6) 0.0021(5) 0.0011(5)
    C23 0.0233(7) 0.0208(7) 0.0188(6) -0.0004(5) 0.0055(5) -0.0006(5)
    C24 0.0263(7) 0.0221(7) 0.0204(6) 0.0000(6) 0.0043(6) 0.0016(6)
    C25 0.0328(8) 0.0248(7) 0.0245(7) -0.0027(6) 0.0020(6) 0.0004(6)
    C26 0.0343(8) 0.0327(8) 0.0246(7) -0.0109(7) -0.0022(6) 0.0018(6)
    C27 0.0259(7) 0.0333(8) 0.0275(7) -0.0028(6) -0.0004(6) 0.0075(6)
    C28 0.0276(8) 0.0266(7) 0.0266(7) 0.0024(6) 0.0021(6) 0.0041(6)
    C29 0.0227(7) 0.0242(7) 0.0218(7) 0.0011(6) 0.0034(5) 0.0010(6)
    C30 0.0232(7) 0.0221(7) 0.0223(6) 0.0020(6) 0.0042(5) 0.0011(6)
    O1S 0.0582(9) 0.0541(8) 0.0497(8) -0.0259(7) -0.0012(7) 0.0048(7)
    C1S 0.0512(11) 0.0473(11) 0.0453(10) -0.0082(9) -0.0092(9) 0.0008(8)
    C2S 0.0588(13) 0.0618(13) 0.0430(10) -0.0186(10) -0.0028(9) 0.0056(9)
    O1W 0.0324(5) 0.0324(5) 0.0394(9) -0.0010(7) -0.0075(5) 0.0075(5)
_geom_special_details
;
All s.u.'s (except the s.u. in the dihedral angle between two l.s. planes)
are estimated using the full covariance matrix. The cell s.u.'s are taken
into account individually in the estimation of s.u.'s in distances, angles
and torsion angles; correlations between s.u.'s in cell parameters are only
used when they are defined by crystal symmetry. An approximate (isotropic)
treatment of cell s.u.'s is used for estimating s.u.'s involving l.s.
planes.
;
loop_
    _geom_bond_atom_site_label_1
    _geom_bond_atom_site_label_2
    _geom_bond_site_symmetry_2
    _geom_bond_distance
    _geom_bond_publ_flag
    O1 C8 . 1.361(2) ?
    O1 H1O . 0.86(2) ?
    O2 C14 . 1.3630(19) ?
    O2 H2O . 0.88(2) ?
    O3 C15 . 1.2082(18) ?
    O4 C22 . 1.2050(18) ?
    O5 C23 . 1.2137(17) ?
    O6 C30 . 1.2078(18) ?
    N1 C15 . 1.4030(18) ?
    N1 C22 . 1.4033(18) ?
    N1 C1 . 1.4815(17) ?
    N2 C23 . 1.3909(18) ?
    N2 C30 . 1.4081(18) ?
    N2 C2 . 1.4749(18) ?
    C1 C3 . 1.5222(19) ?
    C1 C2 . 1.5444(18) ?
    C1 H1A . 1.0000 ?
    C2 C9 . 1.5173(19) ?
    C2 H2A . 1.0000 ?
    C3 C4 . 1.393(2) ?
    C3 C8 . 1.397(2) ?
    C4 C5 . 1.389(2) ?
    C4 H4A . 0.9500 ?
    C5 C6 . 1.376(3) ?
    C5 H5A . 0.9500 ?
    C6 C7 . 1.387(3) ?
    C6 H6A . 0.9500 ?
    C7 C8 . 1.393(2) ?
    C7 H7A . 0.9500 ?
    C9 C10 . 1.387(2) ?
    C9 C14 . 1.397(2) ?
    C10 C11 . 1.388(2) ?
    C10 H10A . 0.9500 ?
    C11 C12 . 1.389(2) ?
    C11 H11A . 0.9500 ?
    C12 C13 . 1.377(2) ?
    C12 H12A . 0.9500 ?
    C13 C14 . 1.391(2) ?
    C13 H13A . 0.9500 ?
    C15 C16 . 1.479(2) ?
    C16 C17 . 1.377(2) ?
    C16 C21 . 1.383(2) ?
    C17 C18 . 1.390(2) ?
    C17 H17A . 0.9500 ?
    C18 C19 . 1.380(3) ?
    C18 H18A . 0.9500 ?
    C19 C20 . 1.397(2) ?
    C19 H19A . 0.9500 ?
    C20 C21 . 1.384(2) ?
    C20 H20A . 0.9500 ?
    C21 C22 . 1.4832(19) ?
    C23 C24 . 1.489(2) ?
    C24 C25 . 1.379(2) ?
    C24 C29 . 1.387(2) ?
    C25 C26 . 1.391(2) ?
    C25 H25A . 0.9500 ?
    C26 C27 . 1.390(2) ?
    C26 H26A . 0.9500 ?
    C27 C28 . 1.394(2) ?
    C27 H27A . 0.9500 ?
    C28 C29 . 1.380(2) ?
    C28 H28A . 0.9500 ?
    C29 C30 . 1.488(2) ?
    O1S C1S . 1.427(2) ?
    O1S H1SO . 1.06(4) ?
    C1S C2S . 1.481(3) ?
    C1S H1SA . 0.9900 ?
    C1S H1SB . 0.9900 ?
    C2S H2SA . 0.9800 ?
    C2S H2SB . 0.9800 ?
    C2S H2SC . 0.9800 ?
    O1W H1W . 1.06(3) ?
loop_
    _geom_angle_atom_site_label_1
    _geom_angle_atom_site_label_2
    _geom_angle_atom_site_label_3
    _geom_angle_site_symmetry_1
    _geom_angle_site_symmetry_3
    _geom_angle
    _geom_angle_publ_flag
    C8 O1 H1O . . 108.3(15) ?
    C14 O2 H2O . . 108.4(14) ?
    C15 N1 C22 . . 111.07(11) ?
    C15 N1 C1 . . 120.88(11) ?
    C22 N1 C1 . . 128.01(11) ?
    C23 N2 C30 . . 111.23(11) ?
    C23 N2 C2 . . 125.82(11) ?
    C30 N2 C2 . . 122.64(11) ?
    N1 C1 C3 . . 111.94(11) ?
    N1 C1 C2 . . 109.82(11) ?
    C3 C1 C2 . . 114.75(11) ?
    N1 C1 H1A . . 106.6 ?
    C3 C1 H1A . . 106.6 ?
    C2 C1 H1A . . 106.6 ?
    N2 C2 C9 . . 110.91(10) ?
    N2 C2 C1 . . 108.73(11) ?
    C9 C2 C1 . . 114.44(11) ?
    N2 C2 H2A . . 107.5 ?
    C9 C2 H2A . . 107.5 ?
    C1 C2 H2A . . 107.5 ?
    C4 C3 C8 . . 118.56(13) ?
    C4 C3 C1 . . 122.80(13) ?
    C8 C3 C1 . . 118.64(13) ?
    C5 C4 C3 . . 121.22(15) ?
    C5 C4 H4A . . 119.4 ?
    C3 C4 H4A . . 119.4 ?
    C6 C5 C4 . . 119.56(15) ?
    C6 C5 H5A . . 120.2 ?
    C4 C5 H5A . . 120.2 ?
    C5 C6 C7 . . 120.41(14) ?
    C5 C6 H6A . . 119.8 ?
    C7 C6 H6A . . 119.8 ?
    C6 C7 C8 . . 120.02(16) ?
    C6 C7 H7A . . 120.0 ?
    C8 C7 H7A . . 120.0 ?
    O1 C8 C7 . . 121.83(14) ?
    O1 C8 C3 . . 117.96(13) ?
    C7 C8 C3 . . 120.21(15) ?
    C10 C9 C14 . . 118.27(13) ?
    C10 C9 C2 . . 123.96(12) ?
    C14 C9 C2 . . 117.72(12) ?
    C9 C10 C11 . . 121.31(13) ?
    C9 C10 H10A . . 119.3 ?
    C11 C10 H10A . . 119.3 ?
    C10 C11 C12 . . 119.53(14) ?
    C10 C11 H11A . . 120.2 ?
    C12 C11 H11A . . 120.2 ?
    C13 C12 C11 . . 120.16(14) ?
    C13 C12 H12A . . 119.9 ?
    C11 C12 H12A . . 119.9 ?
    C12 C13 C14 . . 120.01(14) ?
    C12 C13 H13A . . 120.0 ?
    C14 C13 H13A . . 120.0 ?
    O2 C14 C13 . . 122.18(13) ?
    O2 C14 C9 . . 117.10(13) ?
    C13 C14 C9 . . 120.71(14) ?
    O3 C15 N1 . . 124.43(14) ?
    O3 C15 C16 . . 129.23(13) ?
    N1 C15 C16 . . 106.32(11) ?
    C17 C16 C21 . . 121.72(14) ?
    C17 C16 C15 . . 130.12(14) ?
    C21 C16 C15 . . 108.13(12) ?
    C16 C17 C18 . . 117.14(16) ?
    C16 C17 H17A . . 121.4 ?
    C18 C17 H17A . . 121.4 ?
    C19 C18 C17 . . 121.30(16) ?
    C19 C18 H18A . . 119.4 ?
    C17 C18 H18A . . 119.4 ?
    C18 C19 C20 . . 121.61(15) ?
    C18 C19 H19A . . 119.2 ?
    C20 C19 H19A . . 119.2 ?
    C21 C20 C19 . . 116.56(15) ?
    C21 C20 H20A . . 121.7 ?
    C19 C20 H20A . . 121.7 ?
    C16 C21 C20 . . 121.66(14) ?
    C16 C21 C22 . . 108.45(13) ?
    C20 C21 C22 . . 129.89(14) ?
    O4 C22 N1 . . 126.39(12) ?
    O4 C22 C21 . . 127.65(13) ?
    N1 C22 C21 . . 105.96(12) ?
    O5 C23 N2 . . 125.38(13) ?
    O5 C23 C24 . . 128.16(13) ?
    N2 C23 C24 . . 106.45(11) ?
    C25 C24 C29 . . 121.47(14) ?
    C25 C24 C23 . . 130.33(13) ?
    C29 C24 C23 . . 108.16(12) ?
    C24 C25 C26 . . 117.33(14) ?
    C24 C25 H25A . . 121.3 ?
    C26 C25 H25A . . 121.3 ?
    C27 C26 C25 . . 121.36(14) ?
    C27 C26 H26A . . 119.3 ?
    C25 C26 H26A . . 119.3 ?
    C26 C27 C28 . . 120.89(14) ?
    C26 C27 H27A . . 119.6 ?
    C28 C27 H27A . . 119.6 ?
    C29 C28 C27 . . 117.36(14) ?
    C29 C28 H28A . . 121.3 ?
    C27 C28 H28A . . 121.3 ?
    C28 C29 C24 . . 121.58(14) ?
    C28 C29 C30 . . 130.44(13) ?
    C24 C29 C30 . . 107.96(12) ?
    O6 C30 N2 . . 124.71(13) ?
    O6 C30 C29 . . 129.13(13) ?
    N2 C30 C29 . . 106.16(12) ?
    C1S O1S H1SO . . 112.9(17) ?
    O1S C1S C2S . . 108.83(16) ?
    O1S C1S H1SA . . 109.9 ?
    C2S C1S H1SA . . 109.9 ?
    O1S C1S H1SB . . 109.9 ?
    C2S C1S H1SB . . 109.9 ?
    H1SA C1S H1SB . . 108.3 ?
    C1S C2S H2SA . . 109.5 ?
    C1S C2S H2SB . . 109.5 ?
    H2SA C2S H2SB . . 109.5 ?
    C1S C2S H2SC . . 109.5 ?
    H2SA C2S H2SC . . 109.5 ?
    H2SB C2S H2SC . . 109.5 ?
loop_
    _geom_torsion_atom_site_label_1
    _geom_torsion_atom_site_label_2
    _geom_torsion_atom_site_label_3
    _geom_torsion_atom_site_label_4
    _geom_torsion_site_symmetry_1
    _geom_torsion_site_symmetry_2
    _geom_torsion_site_symmetry_3
    _geom_torsion_site_symmetry_4
    _geom_torsion
    _geom_torsion_publ_flag
    C15 N1 C1 C3 . . . . 116.36(13) ?
    C22 N1 C1 C3 . . . . -65.99(17) ?
    C15 N1 C1 C2 . . . . -114.96(13) ?
    C22 N1 C1 C2 . . . . 62.69(17) ?
    C23 N2 C2 C9 . . . . -55.50(17) ?
    C30 N2 C2 C9 . . . . 131.43(13) ?
    C23 N2 C2 C1 . . . . 71.16(16) ?
    C30 N2 C2 C1 . . . . -101.91(14) ?
    N1 C1 C2 N2 . . . . 51.45(13) ?
    C3 C1 C2 N2 . . . . 178.57(11) ?
    N1 C1 C2 C9 . . . . 176.06(10) ?
    C3 C1 C2 C9 . . . . -56.82(15) ?
    N1 C1 C3 C4 . . . . 73.68(16) ?
    C2 C1 C3 C4 . . . . -52.35(18) ?
    N1 C1 C3 C8 . . . . -105.50(14) ?
    C2 C1 C3 C8 . . . . 128.47(14) ?
    C8 C3 C4 C5 . . . . 1.6(2) ?
    C1 C3 C4 C5 . . . . -177.58(13) ?
    C3 C4 C5 C6 . . . . -1.7(2) ?
    C4 C5 C6 C7 . . . . 0.6(2) ?
    C5 C6 C7 C8 . . . . 0.6(2) ?
    C6 C7 C8 O1 . . . . 179.03(15) ?
    C6 C7 C8 C3 . . . . -0.7(2) ?
    C4 C3 C8 O1 . . . . 179.85(13) ?
    C1 C3 C8 O1 . . . . -0.9(2) ?
    C4 C3 C8 C7 . . . . -0.4(2) ?
    C1 C3 C8 C7 . . . . 178.83(14) ?
    N2 C2 C9 C10 . . . . 99.23(15) ?
    C1 C2 C9 C10 . . . . -24.22(18) ?
    N2 C2 C9 C14 . . . . -78.18(15) ?
    C1 C2 C9 C14 . . . . 158.37(13) ?
    C14 C9 C10 C11 . . . . -0.6(2) ?
    C2 C9 C10 C11 . . . . -177.99(13) ?
    C9 C10 C11 C12 . . . . -0.3(2) ?
    C10 C11 C12 C13 . . . . 0.4(2) ?
    C11 C12 C13 C14 . . . . 0.5(2) ?
    C12 C13 C14 O2 . . . . 177.19(14) ?
    C12 C13 C14 C9 . . . . -1.4(2) ?
    C10 C9 C14 O2 . . . . -177.22(13) ?
    C2 C9 C14 O2 . . . . 0.34(19) ?
    C10 C9 C14 C13 . . . . 1.5(2) ?
    C2 C9 C14 C13 . . . . 179.05(13) ?
    C22 N1 C15 O3 . . . . -176.19(14) ?
    C1 N1 C15 O3 . . . . 1.8(2) ?
    C22 N1 C15 C16 . . . . 2.18(15) ?
    C1 N1 C15 C16 . . . . -179.80(11) ?
    O3 C15 C16 C17 . . . . -2.8(3) ?
    N1 C15 C16 C17 . . . . 178.95(15) ?
    O3 C15 C16 C21 . . . . 175.63(15) ?
    N1 C15 C16 C21 . . . . -2.64(15) ?
    C21 C16 C17 C18 . . . . -0.9(2) ?
    C15 C16 C17 C18 . . . . 177.31(15) ?
    C16 C17 C18 C19 . . . . 0.7(3) ?
    C17 C18 C19 C20 . . . . 0.0(3) ?
    C18 C19 C20 C21 . . . . -0.5(2) ?
    C17 C16 C21 C20 . . . . 0.4(2) ?
    C15 C16 C21 C20 . . . . -178.14(12) ?
    C17 C16 C21 C22 . . . . -179.33(14) ?
    C15 C16 C21 C22 . . . . 2.09(15) ?
    C19 C20 C21 C16 . . . . 0.3(2) ?
    C19 C20 C21 C22 . . . . 180.00(15) ?
    C15 N1 C22 O4 . . . . 178.83(13) ?
    C1 N1 C22 O4 . . . . 1.0(2) ?
    C15 N1 C22 C21 . . . . -0.94(15) ?
    C1 N1 C22 C21 . . . . -178.78(12) ?
    C16 C21 C22 O4 . . . . 179.46(14) ?
    C20 C21 C22 O4 . . . . -0.3(2) ?
    C16 C21 C22 N1 . . . . -0.78(15) ?
    C20 C21 C22 N1 . . . . 179.48(14) ?
    C30 N2 C23 O5 . . . . 176.69(13) ?
    C2 N2 C23 O5 . . . . 3.0(2) ?
    C30 N2 C23 C24 . . . . -1.99(15) ?
    C2 N2 C23 C24 . . . . -175.74(11) ?
    O5 C23 C24 C25 . . . . 0.8(2) ?
    N2 C23 C24 C25 . . . . 179.41(14) ?
    O5 C23 C24 C29 . . . . -177.04(13) ?
    N2 C23 C24 C29 . . . . 1.60(15) ?
    C29 C24 C25 C26 . . . . 1.1(2) ?
    C23 C24 C25 C26 . . . . -176.41(14) ?
    C24 C25 C26 C27 . . . . -0.9(2) ?
    C25 C26 C27 C28 . . . . -0.3(2) ?
    C26 C27 C28 C29 . . . . 1.2(2) ?
    C27 C28 C29 C24 . . . . -1.0(2) ?
    C27 C28 C29 C30 . . . . 177.11(14) ?
    C25 C24 C29 C28 . . . . -0.2(2) ?
    C23 C24 C29 C28 . . . . 177.82(13) ?
    C25 C24 C29 C30 . . . . -178.67(13) ?
    C23 C24 C29 C30 . . . . -0.63(15) ?
    C23 N2 C30 O6 . . . . -177.39(13) ?
    C2 N2 C30 O6 . . . . -3.4(2) ?
    C23 N2 C30 C29 . . . . 1.62(15) ?
    C2 N2 C30 C29 . . . . 175.60(11) ?
    C28 C29 C30 O6 . . . . 0.1(3) ?
    C24 C29 C30 O6 . . . . 178.40(14) ?
    C28 C29 C30 N2 . . . . -178.82(14) ?
    C24 C29 C30 N2 . . . . -0.55(15) ?
loop_
    _geom_hbond_atom_site_label_D
    _geom_hbond_atom_site_label_H
    _geom_hbond_atom_site_label_A
    _geom_hbond_site_symmetry_A
    _geom_hbond_distance_DH
    _geom_hbond_distance_HA
    _geom_hbond_distance_DA
    _geom_hbond_angle_DHA
    O1 H1O O1W . 0.86(2) 1.89(2) 2.7263(13) 165(2)
    O2 H2O O5 5_445 0.88(2) 1.95(2) 2.8238(15) 177(2)
    O1S H1SO O4 . 1.06(4) 1.76(4) 2.7905(17) 161(3)
    O1W H1W O1S 1_565 1.06(3) 1.65(3) 2.6927(16) 169(3)
_iucr_refine_instructions_details
;
TITL cu_d12265_0m in P4(1)2(1)2
CELL 1.54178 10.6848 10.6848 47.9935 90.000 90.000 90.000
ZERR 8.00 0.0003 0.0003 0.0017 0.000 0.000 0.000
LATT -1
SYMM -y+1/2, x+1/2, z+1/4
SYMM y+1/2, -x+1/2, z+3/4
SYMM x+1/2, -y+1/2, -z+3/4
SYMM -x+1/2, y+1/2, -z+1/4
SYMM -x, -y, z+1/2
SYMM y, x, -z
SYMM -y, -x, -z+1/2
SFAC C H N O
UNIT 256 216 16 60
TEMP -126.160
SIZE 0.180 0.180 0.290
ACTA
L.S. 4
FMAP 2
PLAN 20
EQIV $1 -x-1/2, y-1/2, -z+1/4
EQIV $2 x, y+1, z
HTAB
HTAB O1 O1W
HTAB O2 O5_$1
HTAB O1S O4
HTAB O1W O1S_$2
BOND $H
CONF
WGHT    0.038900    1.216300
FVAR       0.08543
O1    4   -0.127567    0.573918    0.022703    11.00000    0.05149    0.02523 =
         0.03719    0.00789   -0.01258    0.00093
O2    4   -0.270453    0.133932    0.106460    11.00000    0.03447    0.02403 =
         0.04203    0.00979    0.01358    0.00255
O3    4    0.162021    0.498600    0.055619    11.00000    0.03079    0.02289 =
         0.04750   -0.00989    0.00537   -0.00612
O4    4    0.036250    0.101334    0.033402    11.00000    0.02650    0.02373 =
         0.03519   -0.00516    0.00411   -0.00501
O5    4   -0.051198    0.501306    0.111706    11.00000    0.03176    0.02141 =
         0.02972   -0.00171    0.00209    0.00647
O6    4    0.050130    0.091656    0.095508    11.00000    0.03714    0.01972 =
         0.03164   -0.00377   -0.00323    0.00623
N1    3    0.065212    0.311286    0.044804    11.00000    0.01751    0.02030 =
         0.02146   -0.00122    0.00165   -0.00058
N2    3   -0.028320    0.293396    0.099074    11.00000    0.02328    0.01917 =
         0.01949   -0.00086    0.00096    0.00153
C1    1   -0.063451    0.356176    0.050509    11.00000    0.01822    0.01986 =
         0.02243    0.00075    0.00301    0.00054
AFIX  13
H1A   2   -0.055906    0.445963    0.056145    11.00000   -1.20000
AFIX   0
C2    1   -0.118219    0.285677    0.075816    11.00000    0.02082    0.01945 =
         0.02014   -0.00092    0.00199   -0.00007
AFIX  13
H2A   2   -0.125943    0.195510    0.070502    11.00000   -1.20000
AFIX   0
C3    1   -0.145014    0.353516    0.024511    11.00000    0.01888    0.02923 =
         0.02137    0.00066    0.00371    0.00137
C4    1   -0.191430    0.242981    0.013111    11.00000    0.02043    0.03154 =
         0.02710   -0.00162    0.00347   -0.00176
AFIX  43
H4A   2   -0.174685    0.165678    0.022152    11.00000   -1.20000
AFIX   0
C5    1   -0.261737    0.243684   -0.011229    11.00000    0.02515    0.04491 =
         0.03073   -0.00874   -0.00149   -0.00199
AFIX  43
H5A   2   -0.290832    0.167301   -0.019019    11.00000   -1.20000
AFIX   0
C6    1   -0.288974    0.355780   -0.023987    11.00000    0.02944    0.05618 =
         0.02573   -0.00400   -0.00506    0.00481
AFIX  43
H6A   2   -0.337669    0.356683   -0.040547    11.00000   -1.20000
AFIX   0
C7    1   -0.245763    0.467463   -0.012815    11.00000    0.03947    0.04322 =
         0.02675    0.00668   -0.00339    0.00731
AFIX  43
H7A   2   -0.265613    0.544580   -0.021620    11.00000   -1.20000
AFIX   0
C8    1   -0.173271    0.466557    0.011311    11.00000    0.02834    0.03265 =
         0.02539    0.00135    0.00214    0.00095
C9    1   -0.246825    0.330306    0.084813    11.00000    0.02000    0.02318 =
         0.02038   -0.00214    0.00176   -0.00084
C10   1   -0.293332    0.449088    0.079407    11.00000    0.02475    0.02350 =
         0.02647    0.00043    0.00278   -0.00081
AFIX  43
H10A  2   -0.244090    0.506431    0.068983    11.00000   -1.20000
AFIX   0
C11   1   -0.410336    0.485787    0.088923    11.00000    0.02552    0.02605 =
         0.03357   -0.00200    0.00064    0.00602
AFIX  43
H11A  2   -0.440593    0.567629    0.085121    11.00000   -1.20000
AFIX   0
C12   1   -0.482903    0.402031    0.104046    11.00000    0.02142    0.03443 =
         0.03117   -0.00508    0.00554    0.00091
AFIX  43
H12A  2   -0.563306    0.426441    0.110516    11.00000   -1.20000
AFIX   0
C13   1   -0.438582    0.283656    0.109685    11.00000    0.02570    0.03065 =
         0.02905    0.00103    0.00801   -0.00296
AFIX  43
H13A  2   -0.488670    0.226320    0.119909    11.00000   -1.20000
AFIX   0
C14   1   -0.320524    0.248066    0.100413    11.00000    0.02686    0.02376 =
         0.02377   -0.00058    0.00381   -0.00028
C15   1    0.168443    0.391322    0.047794    11.00000    0.02381    0.02372 =
         0.02152    0.00048    0.00238   -0.00385
C16   1    0.280183    0.316597    0.040400    11.00000    0.02114    0.02965 =
         0.02036   -0.00005    0.00142   -0.00255
C17   1    0.404491    0.350436    0.039457    11.00000    0.02347    0.03948 =
         0.03637   -0.00726    0.00076   -0.00644
AFIX  43
H17A  2    0.430441    0.433812    0.043185    11.00000   -1.20000
AFIX   0
C18   1    0.490347    0.257362    0.032818    11.00000    0.02041    0.05919 =
         0.03961   -0.00900    0.00149   -0.00078
AFIX  43
H18A  2    0.576959    0.277250    0.032189    11.00000   -1.20000
AFIX   0
C19   1    0.452252    0.136645    0.027121    11.00000    0.02580    0.05036 =
         0.03401   -0.00473    0.00216    0.01016
AFIX  43
H19A  2    0.513330    0.075229    0.022653    11.00000   -1.20000
AFIX   0
C20   1    0.326103    0.102543    0.027763    11.00000    0.02934    0.03249 =
         0.02245   -0.00203    0.00089    0.00605
AFIX  43
H20A  2    0.299661    0.019633    0.023706    11.00000   -1.20000
AFIX   0
C21   1    0.241594    0.195770    0.034615    11.00000    0.02119    0.02778 =
         0.01628    0.00050    0.00057    0.00041
C22   1    0.103325    0.190466    0.037092    11.00000    0.02156    0.02232 =
         0.01860    0.00106    0.00206    0.00104
C23   1   -0.001123    0.400133    0.114518    11.00000    0.02333    0.02084 =
         0.01883   -0.00060    0.00547   -0.00043
C24   1    0.101312    0.365122    0.134058    11.00000    0.02635    0.02206 =
         0.02040    0.00165    0.00432    0.00001
C25   1    0.163482    0.435825    0.153714    11.00000    0.03276    0.02480 =
         0.02448    0.00035    0.00198   -0.00268
AFIX  43
H25A  2    0.140448    0.520140    0.157342    11.00000   -1.20000
AFIX   0
C26   1    0.261243    0.378741    0.168010    11.00000    0.03428    0.03271 =
         0.02458    0.00185   -0.00219   -0.01090
AFIX  43
H26A  2    0.306677    0.425384    0.181489    11.00000   -1.20000
AFIX   0
C27   1    0.293848    0.254851    0.162984    11.00000    0.02593    0.03333 =
         0.02748    0.00748   -0.00038   -0.00281
AFIX  43
H27A  2    0.361289    0.218354    0.173003    11.00000   -1.20000
AFIX   0
C28   1    0.228908    0.183409    0.143437    11.00000    0.02761    0.02663 =
         0.02659    0.00414    0.00208    0.00238
AFIX  43
H28A  2    0.249692    0.098230    0.140151    11.00000   -1.20000
AFIX   0
C29   1    0.133278    0.241328    0.129059    11.00000    0.02266    0.02421 =
         0.02178    0.00101    0.00338    0.00114
C30   1    0.051122    0.193539    0.106408    11.00000    0.02318    0.02208 =
         0.02228    0.00109    0.00419    0.00205
O1S   4   -0.152575   -0.070238    0.045831    11.00000    0.05817    0.05407 =
         0.04965    0.00484   -0.00123   -0.02593
C1S   1   -0.158886   -0.131541    0.072212    11.00000    0.05117    0.04726 =
         0.04528    0.00078   -0.00919   -0.00824
AFIX  23
H1SA  2   -0.136758   -0.072079    0.087245    11.00000   -1.20000
H1SB  2   -0.098732   -0.201975    0.072734    11.00000   -1.20000
AFIX   0
C2S   1   -0.287728   -0.178833    0.076460    11.00000    0.05877    0.06182 =
         0.04296    0.00563   -0.00276   -0.01859
AFIX  33
H2SA  2   -0.293237   -0.220516    0.094607    11.00000   -1.50000
H2SB  2   -0.308493   -0.238624    0.061682    11.00000   -1.50000
H2SC  2   -0.346737   -0.108661    0.075902    11.00000   -1.50000
AFIX   0
O1W   4   -0.205591    0.794409    0.000000    10.50000    0.03244    0.03244 =
         0.03943    0.00749   -0.00749   -0.00101
H1O   2   -0.153026    0.635993    0.012772    11.00000    0.05250
H2O   2   -0.324037    0.092546    0.116819    11.00000    0.04608
H1SO  2   -0.068113   -0.018942    0.043019    11.00000    0.11098
H1W   2   -0.177894    0.853409    0.016518    11.00000    0.09488
HKLF 4 1 1 0 0 0 1 0 0 0 1
REM  cu_d12265_0m in P4(1)2(1)2
REM R1 =  0.0287 for   4756 Fo > 4sig(Fo)  and  0.0289 for all   4786 data
REM    391 parameters refined using      0 restraints
END
WGHT      0.0383      1.3065
REM Highest difference peak  0.257,  deepest hole -0.184,  1-sigma level  0.039
Q1    1  -0.0803 -0.1321  0.0424  11.00000  0.05    0.26
Q2    1  -0.2633 -0.1183  0.1180  11.00000  0.05    0.12
Q3    1  -0.0356  0.6171  0.1732  11.00000  0.05    0.12
Q4    1  -0.0256  0.4412  0.0599  11.00000  0.05    0.11
Q5    1  -0.1010  0.1917  0.0763  11.00000  0.05    0.11
Q6    1  -0.2521  0.1197  0.0632  11.00000  0.05    0.11
Q7    1  -0.0101 -0.0830  0.0103  11.00000  0.05    0.11
Q8    1  -0.2759  0.1361  0.0598  11.00000  0.05    0.11
Q9    1   0.2658  0.2658  0.0000  10.50000  0.05    0.11
Q10   1   0.0534  0.5660  0.0560  11.00000  0.05    0.10
Q11   1  -0.3465  0.2008  0.0652  11.00000  0.05    0.10
Q12   1   0.0344  0.5518  0.0641  11.00000  0.05    0.10
Q13   1   0.2585  0.5821  0.1751  11.00000  0.05    0.10
Q14   1   0.1322  0.3123  0.1289  11.00000  0.05    0.10
Q15   1  -0.1313  0.9684 -0.0005  11.00000  0.05    0.10
Q16   1  -0.2997  0.8979  0.0195  11.00000  0.05    0.09
Q17   1   0.3544  0.4600  0.0053  11.00000  0.05    0.09
Q18   1  -0.3144  0.2383 -0.0552  11.00000  0.05    0.09
Q19   1  -0.3296 -0.2275  0.1223  11.00000  0.05    0.09
Q20   1   0.0493 -0.1187  0.0533  11.00000  0.05    0.09
;
data_global
_journal_date_recd_electronic     2012-12-13
_journal_date_accepted     2013-02-08
_journal_name_full     'Acta Crystallographica, Section E'
_journal_year     2013
_journal_volume     69
_journal_issue      3
_journal_page_first     o406
_journal_page_last     o407
_journal_paper_category     QO
_journal_paper_doi     10.1107/S1600536813003978
_journal_coeditor_code     AA2082
_publ_contact_author_name     'Alan J. Lough'
_publ_contact_author_address
;
Department of Chemistry, University of Toronto, Toronto, Ontario,
Canada M5S 3H6
;
_publ_contact_author_email     'alough@chem.utoronto.ca'
_publ_contact_author_fax     ?
_publ_contact_author_phone     ?
_publ_section_title
;\
2,2'-[(1<i>S</i>,2<i>S</i>)-1,2-Bis(2-hydroxyphenyl)ethane-1,2-diyl]\
bis(isoindoline-1,3-dione) ethanol monosolvate hemihydrate
;
loop_
    _publ_author_name
    _publ_author_footnote
    _publ_author_address
    'Chin, Jik' .
;
Department of Chemistry, University of Toronto, Toronto, Ontario,
Canada M5S 3H6
;
    'Koh, Dongsoo' .
;
Department of Applied Chemistry, Dongduk Women's University, Seoul 136-714,
Republic of Korea
;
    'Lough, Alan J.' .
;
Department of Chemistry, University of Toronto, Toronto, Ontario,
Canada M5S 3H6
;
