# Supplementary material for: 2,2′-[(1S,2S)-1,2-Bis(2-hy­droxy­phen­yl)ethane-1,2-di­yl]bis(isoindoline-1,3-dione) ethanol monosolvate hemihydrate
Source: Acta Crystallogr Sect E Struct Rep Online. 2013 Feb 20;69(Pt 3):o406–7. doi: 10.1107/S1600536813003978 (PMC3588493; doi:10.1107/S1600536813003978)
Supplement: Supplementary file 2 [file e-69-0o406-Isup2.hkl]

# 
# h,k,l, Fc-squared, Fo-squared, sigma(Fo-squared) and status flag 
# 
data_I
_shelx_title ' cu_d12265_0m in P4(1)2(1)2' 
_shelx_refln_list_code          4 
_shelx_F_calc_maximum      372.84 
_exptl_crystal_F_000      2344.00 
_reflns_d_resolution_high  0.8403 
 
loop_ 
 _symmetry_equiv_pos_as_xyz 
 'x, y, z' 
 '-y+1/2, x+1/2, z+1/4' 
 'y+1/2, -x+1/2, z+3/4' 
 'x+1/2, -y+1/2, -z+3/4' 
 '-x+1/2, y+1/2, -z+1/4' 
 '-x, -y, z+1/2' 
 'y, x, -z' 
 '-y, -x, -z+1/2' 
 
_cell_length_a    10.6848 
_cell_length_b    10.6848 
_cell_length_c    47.9935 
_cell_angle_alpha  90.000 
_cell_angle_beta   90.000 
_cell_angle_gamma  90.000 
 
_shelx_F_squared_multiplier     1.000 
 
loop_ 
 _refln_index_h 
 _refln_index_k 
 _refln_index_l 
 _refln_F_squared_calc 
 _refln_F_squared_meas 
 _refln_F_squared_sigma 
 _refln_observed_status 
   1   1   0     4043.50     4255.13    108.24 o 
   0   2   0    46943.91    39664.05    865.29 o 
   1   2   0    28463.56    25744.54    460.78 o 
   2   2   0     6031.84     5443.57    138.03 o 
   1   3   0     1856.88     1754.02     33.01 o 
   2   3   0    10033.54     9190.19    181.22 o 
   3   3   0     4317.04     4093.31    123.47 o 
   0   4   0     1477.91     1616.73     45.48 o 
   1   4   0      433.52      420.28      9.15 o 
   2   4   0     5560.43     5757.79    116.33 o 
   3   4   0      646.87      539.11     12.81 o 
   4   4   0      566.85      683.33     21.36 o 
   1   5   0     1297.88     1469.46     33.13 o 
   2   5   0     6586.58     6814.54    150.12 o 
   3   5   0     4457.73     4974.22    121.73 o 
   4   5   0      201.98      181.36      4.21 o 
   5   5   0      290.81      275.99      5.18 o 
   0   6   0      320.46      483.82     19.38 o 
   1   6   0     4203.59     4484.54    114.67 o 
   2   6   0      332.47      392.62     11.01 o 
   3   6   0       57.29       42.96      2.03 o 
   4   6   0      142.24      140.82      2.30 o 
   5   6   0       15.79        5.07      1.18 o 
   6   6   0    13661.86    13947.59    261.42 o 
   1   7   0     4655.90     4742.94     56.43 o 
   2   7   0     1659.25     1546.04     18.77 o 
   3   7   0       23.46       43.92      1.44 o 
   4   7   0      493.05      460.14      5.97 o 
   5   7   0      698.89      735.45      9.28 o 
   6   7   0     1040.92     1066.62     14.04 o 
   7   7   0     1919.81     1916.23     34.06 o 
   0   8   0      148.55      136.99      4.16 o 
   1   8   0       66.26       54.75      1.84 o 
   2   8   0      182.44      172.54      2.79 o 
   3   8   0      205.47      196.19      3.50 o 
   4   8   0      236.32      241.80      4.10 o 
   5   8   0       19.12       15.68      1.39 o 
   6   8   0      148.99      152.90      3.51 o 
   7   8   0      730.02      805.27     12.14 o 
   8   8   0      156.24      148.33      5.10 o 
   1   9   0      588.14      553.91      8.32 o 
   2   9   0        1.82        2.59      1.37 o 
   3   9   0      256.75      300.47      5.00 o 
   4   9   0     1839.85     1691.54     24.83 o 
   5   9   0      184.04      211.32      4.10 o 
   6   9   0      191.72      195.88      4.25 o 
   7   9   0      311.79      314.90      5.34 o 
   8   9   0      410.71      469.98      7.40 o 
   0  10   0       34.70       34.88      2.74 o 
   1  10   0       22.25       36.60      2.08 o 
   2  10   0      668.79      634.20      9.33 o 
   3  10   0     2613.34     2688.83     37.12 o 
   4  10   0      567.84      623.56     10.42 o 
   5  10   0      291.69      331.84      5.55 o 
   6  10   0      183.57      195.09      4.14 o 
   7  10   0        1.15        3.06      1.25 o 
   1  11   0       17.25       17.75      1.82 o 
   2  11   0        1.43        1.28      1.43 o 
   3  11   0      275.57      274.21      6.94 o 
   4  11   0      373.06      334.51      6.47 o 
   5  11   0       10.53       11.62      1.43 o 
   6  11   0      487.60      460.23     13.46 o 
   0  12   0      177.61      173.54      5.54 o 
   1  12   0        8.17       18.13      1.64 o 
   2  12   0      244.56      258.12      5.34 o 
   3  12   0      331.96      237.60      5.63 o 
   4  12   0       40.90       39.35      3.88 o 
   0   1   1     5580.42     4949.85     73.39 o 
   1   1   1    28619.39    25034.62    422.29 o 
  -1   2   1      859.47      809.92     14.30 o 
   0   2   1    39777.67    34842.36    502.46 o 
   1   2   1      864.25      843.45     14.84 o 
   2   2   1      796.58      828.89     15.13 o 
  -2   3   1     1653.14     1472.42     26.40 o 
  -1   3   1     2094.10     1939.61     36.96 o 
   0   3   1     1563.56     1419.46     24.34 o 
   1   3   1     2077.82     1916.88     35.15 o 
   2   3   1     1661.76     1439.66     30.49 o 
   3   3   1     3025.60     2860.01     72.40 o 
  -3   4   1     3767.27     4271.11    127.95 o 
  -2   4   1     3494.22     3727.21     75.31 o 
  -1   4   1     7862.91     7469.03    150.50 o 
   0   4   1     1489.09     1570.20     29.17 o 
   1   4   1     7833.53     7472.68    150.67 o 
   2   4   1     3492.98     3691.84     75.31 o 
   3   4   1     3766.50     3957.05     82.53 o 
   4   4   1       64.42       70.64      2.80 o 
  -4   5   1     2267.40     2091.58     36.72 o 
  -3   5   1      364.24      439.36     11.84 o 
  -2   5   1     1736.47     1929.73     57.35 o 
  -1   5   1     3738.63     3829.91     85.13 o 
   0   5   1       46.85       65.80      2.90 o 
   1   5   1     3747.34     3852.89     85.13 o 
   2   5   1     1722.64     1856.90     42.36 o 
   3   5   1      358.55      421.53     11.70 o 
   4   5   1     2284.31     1999.33     44.17 o 
   5   5   1       37.89       35.10      1.25 o 
  -5   6   1      451.90      441.38      5.83 o 
  -4   6   1     2794.60     2678.00     27.30 o 
  -3   6   1      163.05      165.63      3.72 o 
  -2   6   1      144.29      122.80      4.59 o 
  -1   6   1     1623.17     1632.03     42.59 o 
   0   6   1       36.36       48.33      2.87 o 
   1   6   1     1612.23     1620.43     42.59 o 
   2   6   1      146.63      130.51      4.65 o 
   3   6   1      159.80      160.80      3.63 o 
   4   6   1     2787.22     2657.00     27.84 o 
   5   6   1      459.29      450.06      5.48 o 
   6   6   1      330.98      384.65      5.66 o 
  -6   7   1     1190.32     1146.16     14.19 o 
  -5   7   1      240.10      225.50      3.60 o 
  -4   7   1      440.86      459.09      5.90 o 
  -3   7   1      577.27      534.04      6.20 o 
  -2   7   1      795.99      821.84     10.18 o 
  -1   7   1      197.02      233.27      3.47 o 
   0   7   1        5.22        9.01      1.08 o 
   1   7   1      200.03      230.59      3.56 o 
   2   7   1      794.93      845.49      9.88 o 
   3   7   1      579.60      545.36      6.36 o 
   4   7   1      443.36      450.12      5.80 o 
   5   7   1      244.91      233.67      3.83 o 
   6   7   1     1194.47     1106.11     15.44 o 
   7   7   1       33.56       46.06      2.28 o 
  -7   8   1       74.83       77.68      2.80 o 
  -6   8   1      707.19      703.90     10.03 o 
  -5   8   1      786.65      781.44     10.38 o 
  -4   8   1      867.91      869.97     11.12 o 
  -3   8   1      540.87      500.95      6.80 o 
  -2   8   1      375.07      376.36      4.91 o 
  -1   8   1      439.10      416.09      6.22 o 
   0   8   1     1639.14     1637.56     21.70 o 
   1   8   1      441.78      413.97      6.28 o 
   2   8   1      379.78      388.67      4.92 o 
   3   8   1      546.99      502.34      6.55 o 
   4   8   1      864.45      847.32     11.04 o 
   5   8   1      790.23      797.96     10.87 o 
   6   8   1      707.29      727.42     10.03 o 
   7   8   1       74.76       71.08      2.56 o 
   8   8   1      392.18      384.44      6.42 o 
  -8   9   1      248.90      255.63      4.58 o 
  -7   9   1      345.54      382.78      6.20 o 
  -6   9   1       80.69       93.17      2.71 o 
  -5   9   1      258.37      251.58      4.49 o 
  -4   9   1      351.71      387.60      5.79 o 
  -3   9   1      997.70      953.69     12.51 o 
  -2   9   1      320.22      323.58      5.50 o 
  -1   9   1      728.55      772.28     12.08 o 
   0   9   1      168.66      180.11      4.66 o 
   1   9   1      733.78      766.49     10.95 o 
   2   9   1      319.59      340.44      5.37 o 
   3   9   1      996.18      937.40     12.48 o 
   4   9   1      340.64      381.76      5.94 o 
   5   9   1      255.59      244.06      4.48 o 
   6   9   1       83.20       94.02      3.66 o 
   7   9   1      351.62      392.44      6.24 o 
   8   9   1      250.18      257.17      4.64 o 
  -7  10   1      256.11      269.23      5.13 o 
  -6  10   1        6.54       14.24      1.55 o 
  -5  10   1      292.29      272.05      5.46 o 
  -4  10   1       78.09      100.82      3.30 o 
  -3  10   1      659.49      606.80      9.63 o 
  -2  10   1       94.22      113.72      3.28 o 
  -1  10   1     1230.62     1235.16     17.55 o 
   0  10   1      241.31      247.29      5.37 o 
   1  10   1     1238.99     1254.86     17.62 o 
   2  10   1       94.79      110.97      2.95 o 
   3  10   1      661.34      619.13      9.68 o 
   4  10   1       77.55       98.87      3.01 o 
   5  10   1      291.79      271.68      4.88 o 
   6  10   1        7.14       15.38      1.68 o 
   7  10   1      258.67      282.58      5.20 o 
  -6  11   1      335.86      373.37      9.43 o 
  -5  11   1       34.33       40.98      1.96 o 
  -4  11   1       46.68       59.23      2.57 o 
  -3  11   1      249.55      219.16      4.97 o 
  -2  11   1       19.01       26.21      1.79 o 
  -1  11   1      517.56      470.91      8.60 o 
   0  11   1        6.11        5.09      1.55 o 
   1  11   1      525.35      481.20      8.64 o 
   2  11   1       19.44       24.46      1.87 o 
   3  11   1      249.02      220.84      5.59 o 
   4  11   1       48.30       54.33      2.62 o 
   5  11   1       34.20       43.26      2.59 o 
   6  11   1      331.55      364.58      8.11 o 
  -4  12   1      538.04      545.07     16.38 o 
  -3  12   1      168.96      156.51      4.75 o 
  -2  12   1      399.47      411.24      7.68 o 
  -1  12   1      158.39      166.58      3.60 o 
   0  12   1       66.91       60.50      2.38 o 
   1  12   1      160.43      162.83      6.13 o 
   2  12   1      402.97      404.85      7.19 o 
   3  12   1      172.65      169.57      6.13 o 
   4  12   1      545.30      567.21     16.38 o 
   0   1   2     1700.04     1691.50     26.88 o 
   1   1   2        3.83        7.24      0.55 o 
  -1   2   2     4395.17     4279.25     75.56 o 
   0   2   2     5284.33     5022.69     72.68 o 
   1   2   2     4392.30     4136.29     67.88 o 
   2   2   2     4727.07     4555.00     87.88 o 
  -2   3   2     1072.89      983.61     20.22 o 
  -1   3   2    14435.18    13254.41    235.32 o 
   0   3   2    14894.66    13363.84    207.09 o 
   1   3   2    14405.39    13594.45    227.84 o 
   2   3   2     1071.34      974.44     16.05 o 
   3   3   2     8453.42     8494.94    185.35 o 
  -3   4   2     2828.58     2875.91     76.69 o 
  -2   4   2     1162.19     1057.23     23.59 o 
  -1   4   2     3392.47     3473.98     85.98 o 
   0   4   2     2281.11     2316.72     48.19 o 
   1   4   2     3408.42     3516.37     63.60 o 
   2   4   2     1167.24     1064.75     22.08 o 
   3   4   2     2841.03     2854.10     62.19 o 
   4   4   2      754.67      964.01     21.65 o 
  -4   5   2       45.90       49.36      2.08 o 
  -3   5   2      874.95      923.34     23.80 o 
  -2   5   2        9.46       13.70      1.64 o 
  -1   5   2      505.12      484.77     13.52 o 
   0   5   2     6534.79     7166.58    157.57 o 
   1   5   2      521.75      483.78     11.81 o 
   2   5   2        8.31       14.25      1.56 o 
   3   5   2      880.74      927.73     23.50 o 
   4   5   2       44.95       45.97      1.93 o 
   5   5   2      593.61      604.96      7.00 o 
  -5   6   2      490.96      507.59      6.35 o 
  -4   6   2      164.59      173.44      2.72 o 
  -3   6   2      717.51      695.12     10.52 o 
  -2   6   2     1355.92     1310.68     33.57 o 
  -1   6   2     2301.64     2454.88     62.68 o 
   0   6   2        4.40        7.54      2.06 o 
   1   6   2     2322.42     2383.04     62.68 o 
   2   6   2     1364.86     1389.13     30.37 o 
   3   6   2      711.18      689.26     11.51 o 
   4   6   2      164.95      179.41      2.81 o 
   5   6   2      490.59      517.99      6.29 o 
   6   6   2      129.73      155.05      3.10 o 
  -6   7   2      787.54      745.55      9.49 o 
  -5   7   2       72.88       79.85      2.41 o 
  -4   7   2      278.25      260.18      3.77 o 
  -3   7   2       83.25       73.63      1.85 o 
  -2   7   2     3844.52     3784.59     46.59 o 
  -1   7   2      421.77      407.34      5.35 o 
   0   7   2        5.17        3.73      1.18 o 
   1   7   2      416.94      396.70      5.24 o 
   2   7   2     3839.22     3765.97     38.00 o 
   3   7   2       84.67       77.39      1.77 o 
   4   7   2      281.77      261.49      3.79 o 
   5   7   2       71.76       77.05      2.77 o 
   6   7   2      797.14      763.15     11.55 o 
   7   7   2     1493.79     1477.39     19.79 o 
  -7   8   2      153.09      158.48      4.84 o 
  -6   8   2      241.83      246.72      4.48 o 
  -5   8   2     1890.66     1877.92     22.71 o 
  -4   8   2      155.50      169.90      3.47 o 
  -3   8   2     1240.91     1168.90     14.93 o 
  -2   8   2      424.03      425.17      6.42 o 
  -1   8   2      715.03      675.50     10.06 o 
   0   8   2      745.89      721.00      9.90 o 
   1   8   2      714.47      680.76      8.86 o 
   2   8   2      423.85      424.82      6.00 o 
   3   8   2     1250.76     1165.50     13.70 o 
   4   8   2      157.34      168.49      3.37 o 
   5   8   2     1879.32     1879.84     23.81 o 
   6   8   2      246.23      242.76      5.71 o 
   7   8   2      148.15      152.34      3.48 o 
   8   8   2       25.44       45.38      3.22 o 
  -8   9   2      121.48      120.60      3.01 o 
  -7   9   2      269.46      278.49      4.80 o 
  -6   9   2      886.53      883.15     11.83 o 
  -5   9   2      695.87      711.82      9.80 o 
  -4   9   2      270.52      261.60      4.44 o 
  -3   9   2      280.75      312.91      5.20 o 
  -2   9   2      776.42      745.07     11.15 o 
  -1   9   2     2935.53     2738.87     40.75 o 
   0   9   2      356.16      343.55      6.04 o 
   1   9   2     2936.71     2733.40     34.16 o 
   2   9   2      779.63      753.35      9.73 o 
   3   9   2      279.33      311.78      5.15 o 
   4   9   2      265.97      254.69      5.85 o 
   5   9   2      694.68      698.39     10.28 o 
   6   9   2      882.79      866.72     11.73 o 
   7   9   2      268.13      269.48      5.13 o 
   8   9   2      121.75      120.45      2.96 o 
  -7  10   2      126.29      116.02      3.83 o 
  -6  10   2       54.22       55.00      2.59 o 
  -5  10   2      349.20      394.40      7.28 o 
  -4  10   2      299.18      292.16      5.69 o 
  -3  10   2      166.53      172.79      3.98 o 
  -2  10   2     1446.98     1512.19     20.79 o 
  -1  10   2      303.42      305.33      5.51 o 
   0  10   2     2100.85     2097.22     31.06 o 
   1  10   2      298.77      298.68      5.57 o 
   2  10   2     1447.18     1461.36     20.32 o 
   3  10   2      164.54      170.37      3.85 o 
   4  10   2      299.27      297.52      5.35 o 
   5  10   2      352.91      405.67      6.46 o 
   6  10   2       54.86       51.21      2.27 o 
   7  10   2      125.61      113.51      2.83 o 
  -6  11   2       21.00       25.83      2.63 o 
  -5  11   2      274.44      257.72      4.97 o 
  -4  11   2       50.09       62.96      2.57 o 
  -3  11   2       99.58       89.38      3.06 o 
  -2  11   2        4.21        1.37      1.33 o 
  -1  11   2      273.41      244.49      5.29 o 
   0  11   2       20.21       22.80      1.79 o 
   1  11   2      272.19      239.59      4.57 o 
   2  11   2        4.30        5.60      1.62 o 
   3  11   2       98.82       93.57      3.52 o 
   4  11   2       49.80       66.46      4.18 o 
   5  11   2      278.64      273.03      5.92 o 
   6  11   2       20.42       23.49      2.06 o 
  -4  12   2      147.83      157.79      6.24 o 
  -3  12   2      144.16      131.83      3.90 o 
  -2  12   2      154.21      157.40      4.64 o 
  -1  12   2      390.52      368.32      6.49 o 
   0  12   2       32.69       25.92      1.74 o 
   1  12   2      385.71      363.44      7.99 o 
   2  12   2      152.82      158.14      4.41 o 
   3  12   2      142.41      127.39      7.10 o 
   4  12   2      148.82      162.51      6.24 o 
   0   1   3    31474.13    26596.97    408.77 o 
   1   1   3      542.30      458.85      8.59 o 
  -1   2   3     6939.38     6102.44    111.11 o 
   0   2   3       73.47       93.69      1.89 o 
   1   2   3     6931.58     6300.62     99.92 o 
   2   2   3     2997.42     3220.07     71.49 o 
  -2   3   3     6912.19     6384.11    121.99 o 
  -1   3   3      370.09      331.77      6.31 o 
   0   3   3     1384.38     1341.96     19.67 o 
   1   3   3      378.42      347.20      6.29 o 
   2   3   3     6900.06     6337.34    122.09 o 
   3   3   3     1846.74     1490.14     39.13 o 
  -3   4   3     9509.06     9498.40    235.93 o 
  -2   4   3     1280.29     1387.79     41.15 o 
  -1   4   3      531.52      594.85     16.28 o 
   0   4   3     2071.77     1765.48     32.82 o 
   1   4   3      529.34      584.88     14.95 o 
   2   4   3     1261.12     1421.29     29.08 o 
   3   4   3     9515.03     9185.36    187.47 o 
   4   4   3      334.07      292.11      7.27 o 
  -4   5   3     2325.67     2257.10     37.57 o 
  -3   5   3       94.21      117.94      4.16 o 
  -2   5   3     1193.78     1177.06     41.53 o 
  -1   5   3     5126.72     5133.34    148.31 o 
   0   5   3        9.53       22.58      1.92 o 
   1   5   3     5146.88     5161.37    113.17 o 
   2   5   3     1201.74     1175.22     27.78 o 
   3   5   3       93.35      116.60      4.41 o 
   4   5   3     2327.14     2324.93     39.82 o 
   5   5   3        8.53       20.54      1.11 o 
  -5   6   3     1083.19     1100.10     12.24 o 
  -4   6   3      716.88      708.10      7.89 o 
  -3   6   3      185.28      210.86      3.70 o 
  -2   6   3     1447.39     1371.88     34.16 o 
  -1   6   3     1968.52     1833.17     48.29 o 
   0   6   3     3257.74     3275.30     97.29 o 
   1   6   3     1962.87     1887.29     48.46 o 
   2   6   3     1458.01     1385.29     30.90 o 
   3   6   3      187.24      217.13      4.66 o 
   4   6   3      701.64      689.02      8.16 o 
   5   6   3     1089.10     1127.09     13.07 o 
   6   6   3     2684.57     2541.01     30.11 o 
  -6   7   3     2317.87     2291.21     26.46 o 
  -5   7   3     2608.15     2553.91     29.50 o 
  -4   7   3       19.42       20.18      1.21 o 
  -3   7   3        6.68       17.10      1.21 o 
  -2   7   3      710.19      725.62     11.01 o 
  -1   7   3      298.99      363.51      5.08 o 
   0   7   3      673.95      844.81     11.07 o 
   1   7   3      299.33      357.91      4.64 o 
   2   7   3      710.85      714.88      7.91 o 
   3   7   3        7.25       17.30      1.12 o 
   4   7   3       19.41       21.36      1.61 o 
   5   7   3     2623.42     2592.92     31.73 o 
   6   7   3     2317.79     2326.21     30.12 o 
   7   7   3      505.55      573.30      8.61 o 
  -7   8   3      602.38      607.65      9.02 o 
  -6   8   3      263.73      263.25      4.78 o 
  -5   8   3      276.67      283.55      4.58 o 
  -4   8   3     1347.21     1406.90     17.02 o 
  -3   8   3     1380.97     1351.30     15.86 o 
  -2   8   3      468.22      448.90      6.26 o 
  -1   8   3      168.09      183.26      3.33 o 
   0   8   3     1646.34     1515.79     19.53 o 
   1   8   3      164.67      178.57      3.04 o 
   2   8   3      470.82      444.72      5.75 o 
   3   8   3     1382.13     1368.64     15.77 o 
   4   8   3     1341.77     1350.97     16.80 o 
   5   8   3      274.58      282.85      4.90 o 
   6   8   3      262.91      269.20      4.94 o 
   7   8   3      597.56      593.95      8.98 o 
   8   8   3       73.11       67.17      2.98 o 
  -8   9   3       58.24       44.05      2.21 o 
  -7   9   3      170.91      186.00      5.13 o 
  -6   9   3      294.10      296.96      5.09 o 
  -5   9   3     1024.43      982.25     12.49 o 
  -4   9   3      636.97      626.38      8.88 o 
  -3   9   3     2380.12     2473.45     30.51 o 
  -2   9   3      943.43      962.51     13.39 o 
  -1   9   3     1441.41     1526.76     25.12 o 
   0   9   3       71.01       66.05      2.46 o 
   1   9   3     1431.89     1459.21     20.05 o 
   2   9   3      960.13      981.19     12.19 o 
   3   9   3     2389.09     2459.72     30.42 o 
   4   9   3      641.87      642.08      9.46 o 
   5   9   3     1018.66      993.96     13.17 o 
   6   9   3      294.33      281.02      4.86 o 
   7   9   3      172.23      189.14      4.10 o 
   8   9   3       55.31       43.70      1.98 o 
  -7  10   3       11.08       15.65      1.55 o 
  -6  10   3      250.62      258.73      5.20 o 
  -5  10   3      621.05      623.80     10.27 o 
  -4  10   3     1104.83     1084.92     16.05 o 
  -3  10   3     1012.55     1022.25     14.99 o 
  -2  10   3     2188.79     2274.12     30.91 o 
  -1  10   3      504.96      509.83      8.58 o 
   0  10   3        2.83        7.97      1.56 o 
   1  10   3      512.82      510.09      8.30 o 
   2  10   3     2186.50     2259.43     29.29 o 
   3  10   3     1015.81     1012.80     15.41 o 
   4  10   3     1101.44     1115.06     16.00 o 
   5  10   3      618.57      617.21      9.03 o 
   6  10   3      250.68      259.48      4.58 o 
   7  10   3       11.53       12.88      1.35 o 
  -6  11   3      188.23      222.56      6.56 o 
  -5  11   3      391.95      397.84      6.76 o 
  -4  11   3      683.20      678.55     11.84 o 
  -3  11   3      231.02      226.60      4.75 o 
  -2  11   3      243.81      228.13      4.55 o 
  -1  11   3       35.50       49.68      2.67 o 
   0  11   3      737.80      727.14     11.19 o 
   1  11   3       37.26       54.68      2.27 o 
   2  11   3      240.70      229.51      4.86 o 
   3  11   3      229.68      236.32      6.23 o 
   4  11   3      685.21      709.63     13.15 o 
   5  11   3      396.01      404.48      7.91 o 
   6  11   3      189.04      227.92      6.33 o 
  -4  12   3       59.59       52.39      4.11 o 
  -3  12   3       76.32       74.16      4.16 o 
  -2  12   3      458.51      437.20      8.19 o 
  -1  12   3      380.33      354.26      6.41 o 
   0  12   3       47.64       47.96      2.28 o 
   1  12   3      375.91      355.24      8.14 o 
   2  12   3      456.32      435.44      9.52 o 
   3  12   3       76.99       84.58      4.61 o 
   4  12   3       59.49       62.71      4.80 o 
   0   0   4     3459.69     2575.23     63.15 o 
   0   1   4    19719.31    18313.88    274.98 o 
   1   1   4      858.91      767.39     14.42 o 
  -1   2   4      950.96      824.99     17.23 o 
   0   2   4     8171.27     7728.74    111.94 o 
   1   2   4      935.40      811.48     13.37 o 
   2   2   4     2689.77     2736.69     53.53 o 
  -2   3   4     3044.86     2730.29     49.26 o 
  -1   3   4     1119.07     1024.24     16.13 o 
   0   3   4       55.19       29.73      1.42 o 
   1   3   4     1114.65     1016.11     16.74 o 
   2   3   4     3039.22     2741.27     48.90 o 
   3   3   4     7137.05     7108.65    161.14 o 
  -3   4   4      260.74      279.12     10.00 o 
  -2   4   4     8681.64     9377.53    201.40 o 
  -1   4   4     2341.83     2467.35     54.01 o 
   0   4   4     3062.81     3084.86     62.53 o 
   1   4   4     2323.16     2399.03     44.34 o 
   2   4   4     8630.13     8989.87    165.82 o 
   3   4   4      263.17      285.99      6.67 o 
   4   4   4    13195.49    13986.86    306.92 o 
  -4   5   4     1671.87     1844.61     38.70 o 
  -3   5   4     1129.87     1105.33     34.48 o 
  -2   5   4     1446.56     1525.97     47.21 o 
  -1   5   4     1655.14     1746.64     71.78 o 
   0   5   4     5173.61     5727.62    126.28 o 
   1   5   4     1680.05     1766.55     39.52 o 
   2   5   4     1465.46     1473.06     37.43 o 
   3   5   4     1134.83     1122.43     28.24 o 
   4   5   4     1660.81     1845.46     40.59 o 
   5   5   4      233.04      214.97      3.16 o 
  -5   6   4     1757.43     1785.76     19.20 o 
  -4   6   4      840.11      896.31      9.84 o 
  -3   6   4     1997.23     2070.40     25.98 o 
  -2   6   4      383.40      394.01     10.59 o 
  -1   6   4     1229.17     1400.14     35.96 o 
   0   6   4      632.57      643.11     17.81 o 
   1   6   4     1231.06     1321.61     35.78 o 
   2   6   4      375.04      374.28     14.03 o 
   3   6   4     2002.14     2048.95     27.82 o 
   4   6   4      846.98      882.23     10.29 o 
   5   6   4     1749.99     1803.19     19.81 o 
   6   6   4     1064.62     1159.92     14.35 o 
  -6   7   4      188.46      206.28      3.92 o 
  -5   7   4      831.86      821.35      9.94 o 
  -4   7   4      841.95      817.07      9.24 o 
  -3   7   4     1961.04     1830.16     18.80 o 
  -2   7   4      571.19      515.45      8.56 o 
  -1   7   4       51.91       71.44      2.00 o 
   0   7   4     1320.65     1143.65     14.31 o 
   1   7   4       51.12       69.61      1.64 o 
   2   7   4      568.84      522.10      6.36 o 
   3   7   4     1954.99     1824.16     19.76 o 
   4   7   4      843.24      839.94      9.70 o 
   5   7   4      842.58      839.95     11.15 o 
   6   7   4      192.35      209.64      4.20 o 
   7   7   4     1585.96     1608.05     21.56 o 
  -7   8   4      413.64      430.90      6.91 o 
  -6   8   4      514.43      534.42      7.43 o 
  -5   8   4      280.26      276.86      4.59 o 
  -4   8   4     3012.41     3040.16     36.05 o 
  -3   8   4     1468.12     1408.93     16.58 o 
  -2   8   4      123.42      128.25      2.82 o 
  -1   8   4      224.37      221.31      4.21 o 
   0   8   4      389.45      379.04      5.54 o 
   1   8   4      228.22      230.43      3.45 o 
   2   8   4      120.93      130.89      2.34 o 
   3   8   4     1475.96     1441.23     16.49 o 
   4   8   4     2996.52     3070.49     37.58 o 
   5   8   4      281.51      267.30      4.77 o 
   6   8   4      512.83      533.41      8.17 o 
   7   8   4      408.33      428.60      6.87 o 
   8   8   4      250.32      240.80      4.64 o 
  -8   9   4      131.61      129.50      2.92 o 
  -7   9   4      111.49      101.02      2.82 o 
  -6   9   4       48.56       64.03      2.52 o 
  -5   9   4     1309.71     1286.74     15.90 o 
  -4   9   4      205.45      208.46      4.26 o 
  -3   9   4      850.68      806.20     10.92 o 
  -2   9   4     1315.45     1382.02     19.08 o 
  -1   9   4     1358.38     1366.02     27.57 o 
   0   9   4     1068.57     1103.69     16.04 o 
   1   9   4     1354.53     1289.94     16.19 o 
   2   9   4     1299.93     1339.18     16.51 o 
   3   9   4      861.44      799.73     10.34 o 
   4   9   4      204.43      202.51      4.18 o 
   5   9   4     1306.44     1273.85     16.70 o 
   6   9   4       46.67       60.89      2.35 o 
   7   9   4      113.53       95.55      2.74 o 
   8   9   4      133.83      130.86      3.01 o 
  -7  10   4      141.03      150.56      3.45 o 
  -6  10   4      132.38      153.59      3.72 o 
  -5  10   4     1147.55     1196.46     18.47 o 
  -4  10   4      272.50      309.10      5.68 o 
  -3  10   4      252.38      243.96      5.13 o 
  -2  10   4     1914.01     1861.05     26.99 o 
  -1  10   4     2215.92     2047.63     27.98 o 
   0  10   4      201.06      235.17      5.36 o 
   1  10   4     2222.03     2047.75     28.70 o 
   2  10   4     1918.29     1841.60     24.18 o 
   3  10   4      252.76      243.64      5.05 o 
   4  10   4      268.94      303.38      5.65 o 
   5  10   4     1142.76     1210.39     17.31 o 
   6  10   4      134.57      145.52      3.33 o 
   7  10   4      143.39      153.56      3.22 o 
  -6  11   4       99.72      105.95      3.27 o 
  -5  11   4      236.30      287.02      5.20 o 
  -4  11   4      343.57      342.80      6.24 o 
  -3  11   4      311.38      310.90      5.74 o 
  -2  11   4      205.46      208.11      4.73 o 
  -1  11   4      219.03      227.54      4.61 o 
   0  11   4      228.61      218.71      4.93 o 
   1  11   4      221.38      231.06      4.52 o 
   2  11   4      206.17      205.03      4.34 o 
   3  11   4      314.74      321.17      6.49 o 
   4  11   4      342.91      343.83      7.65 o 
   5  11   4      238.78      295.27      6.35 o 
   6  11   4      103.47      113.13      4.84 o 
  -4  12   4      411.51      397.32     17.81 o 
  -3  12   4       30.21       31.07      2.37 o 
  -2  12   4       77.24       80.21      3.21 o 
  -1  12   4       36.60       44.92      2.45 o 
   0  12   4       13.18       23.75      1.74 o 
   1  12   4       35.95       47.48      2.74 o 
   2  12   4       76.12       82.90      3.43 o 
   3  12   4       31.71       34.25      2.37 o 
   4  12   4      416.28      400.06     19.18 o 
   0   1   5     5001.98     4955.18     78.36 o 
   1   1   5       88.12      124.33      2.34 o 
  -1   2   5    17631.63    15789.22    231.24 o 
   0   2   5      406.79      422.34      6.66 o 
   1   2   5    17688.89    15679.19    282.93 o 
   2   2   5     7633.58     6859.03    122.91 o 
  -2   3   5     3209.09     2945.19     72.65 o 
  -1   3   5     6415.14     6012.53     89.10 o 
   0   3   5      922.85      891.34     14.76 o 
   1   3   5     6370.36     5999.13    102.71 o 
   2   3   5     3212.14     2887.85     49.70 o 
   3   3   5     5749.81     5493.30    124.87 o 
  -3   4   5     1832.70     1900.81     54.58 o 
  -2   4   5      798.77      848.71     21.03 o 
  -1   4   5      771.52      825.16     16.91 o 
   0   4   5     4898.40     5275.50     96.33 o 
   1   4   5      772.89      832.91     15.60 o 
   2   4   5      796.75      824.96     15.67 o 
   3   4   5     1838.88     1787.62     37.51 o 
   4   4   5     3411.68     3300.64     73.39 o 
  -4   5   5     1702.36     1825.74     39.33 o 
  -3   5   5      242.93      266.71      9.49 o 
  -2   5   5      673.44      820.89     25.02 o 
  -1   5   5     5613.84     5395.00    215.15 o 
   0   5   5    12220.15    12835.35    282.40 o 
   1   5   5     5606.33     5413.03    119.45 o 
   2   5   5      663.72      792.86     18.74 o 
   3   5   5      251.21      274.82      6.86 o 
   4   5   5     1710.74     1844.73     32.01 o 
   5   5   5      320.27      327.10      4.48 o 
  -5   6   5     1785.30     1768.99     19.04 o 
  -4   6   5      203.24      209.15      2.95 o 
  -3   6   5     3763.29     3775.56     47.01 o 
  -2   6   5      520.31      609.70     15.74 o 
  -1   6   5     4490.84     4595.18    148.86 o 
   0   6   5     3636.91     3658.23     81.16 o 
   1   6   5     4509.21     4627.87    102.20 o 
   2   6   5      521.81      587.01     12.98 o 
   3   6   5     3736.51     3796.47     45.32 o 
   4   6   5      196.12      202.77      3.02 o 
   5   6   5     1782.03     1782.58     19.66 o 
   6   6   5      325.53      327.33      4.82 o 
  -6   7   5      115.01      126.73      2.92 o 
  -5   7   5     1481.88     1478.60     16.86 o 
  -4   7   5      109.11      118.47      2.28 o 
  -3   7   5        4.93        9.80      0.99 o 
  -2   7   5      890.51      803.74     11.67 o 
  -1   7   5      171.06      175.57      3.47 o 
   0   7   5      262.11      235.35      3.65 o 
   1   7   5      173.20      177.00      3.07 o 
   2   7   5      899.31      804.07      8.99 o 
   3   7   5        4.44       11.12      1.05 o 
   4   7   5      112.10      119.50      2.35 o 
   5   7   5     1480.76     1479.98     21.37 o 
   6   7   5      114.70      132.49      3.16 o 
   7   7   5     1872.80     1842.14     23.34 o 
  -7   8   5      655.39      648.69      9.62 o 
  -6   8   5      230.54      235.14      4.13 o 
  -5   8   5      192.92      199.95      3.71 o 
  -4   8   5      619.53      640.45      9.15 o 
  -3   8   5      557.40      548.74      8.30 o 
  -2   8   5      104.50      102.36      2.72 o 
  -1   8   5      454.67      425.90      7.93 o 
   0   8   5     1092.77     1122.15     14.11 o 
   1   8   5      464.59      444.34      5.64 o 
   2   8   5      107.17      106.80      2.43 o 
   3   8   5      548.85      535.98      6.98 o 
   4   8   5      623.28      639.76      8.94 o 
   5   8   5      193.28      204.30      3.71 o 
   6   8   5      228.11      237.02      4.58 o 
   7   8   5      651.54      650.26      9.57 o 
   8   8   5      128.02      145.42      3.30 o 
  -8   9   5      299.92      265.15      4.87 o 
  -7   9   5       57.16       72.47      2.56 o 
  -6   9   5        9.53       13.42      1.63 o 
  -5   9   5     1275.61     1303.92     16.01 o 
  -4   9   5      479.29      453.93      6.52 o 
  -3   9   5       11.81       24.26      1.94 o 
  -2   9   5      663.05      681.96     10.37 o 
  -1   9   5      658.96      666.44     11.93 o 
   0   9   5     1025.66     1046.99     15.64 o 
   1   9   5      664.45      663.89      8.77 o 
   2   9   5      655.86      678.38      8.99 o 
   3   9   5       11.03       22.05      1.50 o 
   4   9   5      479.11      452.89      7.16 o 
   5   9   5     1267.01     1280.63     17.53 o 
   6   9   5        9.13       12.44      1.61 o 
   7   9   5       56.01       70.16      2.46 o 
   8   9   5      299.55      264.27      4.64 o 
  -7  10   5      147.20      161.42      3.50 o 
  -6  10   5       45.98       43.77      2.19 o 
  -5  10   5      362.68      403.72      7.25 o 
  -4  10   5      830.62      861.85     13.05 o 
  -3  10   5      151.19      145.77      3.90 o 
  -2  10   5        9.32       16.10      1.87 o 
  -1  10   5     1462.77     1372.55     19.34 o 
   0  10   5      219.29      188.98      4.42 o 
   1  10   5     1469.32     1396.52     19.93 o 
   2  10   5       10.21       17.46      1.70 o 
   3  10   5      157.83      148.61      4.47 o 
   4  10   5      836.14      880.76     13.05 o 
   5  10   5      362.25      389.38      6.61 o 
   6  10   5       47.15       44.33      1.95 o 
   7  10   5      146.27      158.77      3.45 o 
  -6  11   5       75.49       69.76      2.65 o 
  -5  11   5      316.89      261.26      5.07 o 
  -4  11   5       27.93       35.54      1.87 o 
  -3  11   5      510.13      550.61      9.74 o 
  -2  11   5      385.38      367.05      6.95 o 
  -1  11   5      132.61      121.33      3.13 o 
   0  11   5      291.44      296.39      5.66 o 
   1  11   5      131.58      120.37      2.87 o 
   2  11   5      385.79      356.97      7.21 o 
   3  11   5      509.45      563.92     10.05 o 
   4  11   5       29.08       36.66      2.76 o 
   5  11   5      322.69      273.84      6.05 o 
   6  11   5       75.04       70.21      3.31 o 
  -4  12   5       67.95       80.83      6.85 o 
  -3  12   5       69.56       65.54      3.16 o 
  -2  12   5       82.35       94.75      3.21 o 
  -1  12   5       29.74       30.64      1.84 o 
   0  12   5        0.18        2.45      1.30 o 
   1  12   5       28.72       31.17      2.51 o 
   2  12   5       80.18      103.53      4.55 o 
   3  12   5       69.67       68.81      3.37 o 
   0   1   6     2234.42     1815.68     26.47 o 
   1   1   6    17775.41    17056.18    290.58 o 
  -1   2   6    22565.28    21217.84    314.17 o 
   0   2   6     1021.57      882.45     14.67 o 
   1   2   6    22575.96    21744.29    387.90 o 
   2   2   6     8338.34     7418.68    132.72 o 
  -2   3   6      347.11      296.38      5.81 o 
  -1   3   6      265.88      279.09      4.41 o 
   0   3   6     6057.97     6030.67     97.39 o 
   1   3   6      261.16      271.60      4.88 o 
   2   3   6      348.60      298.16      5.54 o 
   3   3   6     3083.93     3000.59     59.70 o 
  -3   4   6     2791.08     3061.08     87.24 o 
  -2   4   6     1621.90     1640.43     47.91 o 
  -1   4   6      826.69      802.07     18.85 o 
   0   4   6     1894.64     1445.94     26.69 o 
   1   4   6      824.36      790.98     13.98 o 
   2   4   6     1631.33     1639.73     30.21 o 
   3   4   6     2780.19     2908.47     60.34 o 
   4   4   6      631.27      652.88     17.06 o 
  -4   5   6      116.97      131.55      3.27 o 
  -3   5   6     1229.48     1416.49     41.12 o 
  -2   5   6     2543.23     2824.27     80.93 o 
  -1   5   6      776.51      817.55     29.27 o 
   0   5   6     8769.75     9274.86    203.81 o 
   1   5   6      767.40      819.98     18.84 o 
   2   5   6     2536.60     2664.75     60.78 o 
   3   5   6     1244.30     1326.41     28.47 o 
   4   5   6      117.60      134.06      3.27 o 
   5   5   6     6484.55     6412.47     66.31 o 
  -5   6   6     2136.31     2061.10     22.29 o 
  -4   6   6      421.20      423.27      5.06 o 
  -3   6   6      166.02      195.97      3.20 o 
  -2   6   6     1820.40     1953.65     46.71 o 
  -1   6   6      299.65      290.01     10.28 o 
   0   6   6      360.37      216.22      6.20 o 
   1   6   6      300.70      282.45      7.55 o 
   2   6   6     1809.66     1867.29     37.92 o 
   3   6   6      168.35      203.06      3.15 o 
   4   6   6      421.39      424.36      5.69 o 
   5   6   6     2143.94     2134.38     23.93 o 
   6   6   6     1986.58     1968.72     21.94 o 
  -6   7   6       93.83       86.48      2.65 o 
  -5   7   6     1107.46     1141.60     13.36 o 
  -4   7   6     1615.76     1607.02     16.70 o 
  -3   7   6     1208.81     1151.33     13.14 o 
  -2   7   6      820.82      781.94      9.45 o 
  -1   7   6      335.23      336.04      5.41 o 
   0   7   6      332.57      332.12      4.85 o 
   1   7   6      330.28      325.77      4.21 o 
   2   7   6      814.69      759.72      9.05 o 
   3   7   6     1208.45     1142.55     12.77 o 
   4   7   6     1615.94     1615.85     18.65 o 
   5   7   6     1108.67     1162.50     14.92 o 
   6   7   6       93.94       89.58      2.65 o 
   7   7   6      492.95      487.87      7.36 o 
  -7   8   6      275.05      266.13      4.98 o 
  -6   8   6     1157.65     1064.08     13.94 o 
  -5   8   6      438.50      448.82      6.45 o 
  -4   8   6      312.97      345.38      5.34 o 
  -3   8   6       39.77       44.99      2.16 o 
  -2   8   6      328.38      296.08      5.18 o 
  -1   8   6      262.03      246.02      4.82 o 
   0   8   6      134.65      140.94      2.80 o 
   1   8   6      262.29      248.67      3.74 o 
   2   8   6      324.40      306.37      4.55 o 
   3   8   6       37.95       40.57      1.69 o 
   4   8   6      317.48      346.71      5.51 o 
   5   8   6      439.66      442.34      6.44 o 
   6   8   6     1151.80     1053.36     14.66 o 
   7   8   6      277.26      266.44      4.87 o 
   8   8   6       77.92       79.06      2.62 o 
  -8   9   6       39.51       49.82      2.19 o 
  -7   9   6      145.44      166.47      3.48 o 
  -6   9   6     1237.65     1167.94     17.41 o 
  -5   9   6        6.67       14.44      1.56 o 
  -4   9   6     1125.89     1183.54     16.27 o 
  -3   9   6     4648.81     4758.60     59.74 o 
  -2   9   6     3495.32     3297.29     44.04 o 
  -1   9   6      299.22      286.06      5.63 o 
   0   9   6     1467.84     1470.28     22.46 o 
   1   9   6      299.93      282.99      4.40 o 
   2   9   6     3489.44     3269.72     38.42 o 
   3   9   6     4651.48     4699.46     54.62 o 
   4   9   6     1128.20     1166.09     16.11 o 
   5   9   6        6.93       12.05      1.63 o 
   6   9   6     1239.20     1189.58     15.98 o 
   7   9   6      144.82      159.43      3.43 o 
   8   9   6       40.00       50.80      2.29 o 
  -7  10   6      289.30      279.78      5.66 o 
  -6  10   6       56.33       67.28      2.65 o 
  -5  10   6      213.69      240.99      5.02 o 
  -4  10   6     1697.83     1651.48     23.31 o 
  -3  10   6      346.61      377.17      6.89 o 
  -2  10   6      553.54      531.59      8.82 o 
  -1  10   6      287.31      315.36      5.72 o 
   0  10   6      180.36      145.21      3.82 o 
   1  10   6      291.53      312.60      5.70 o 
   2  10   6      552.64      525.57      7.86 o 
   3  10   6      343.94      373.10      6.63 o 
   4  10   6     1699.76     1649.89     23.45 o 
   5  10   6      213.03      236.50      4.63 o 
   6  10   6       56.67       59.36      2.25 o 
   7  10   6      287.28      271.52      5.13 o 
  -6  11   6        1.21        7.18      1.40 o 
  -5  11   6      515.23      534.50      8.72 o 
  -4  11   6      297.56      287.00      5.39 o 
  -3  11   6      863.32      840.18     13.99 o 
  -2  11   6      470.91      436.83      7.90 o 
  -1  11   6       90.51       99.81      2.93 o 
   0  11   6      973.99      898.67     13.91 o 
   1  11   6       92.58      103.81      2.98 o 
   2  11   6      475.51      430.14     13.28 o 
   3  11   6      866.74      837.67     14.22 o 
   4  11   6      301.85      290.50      5.92 o 
   5  11   6      515.03      539.22     10.09 o 
   6  11   6        1.60        7.54      1.94 o 
  -3  12   6       43.85       40.72      3.16 o 
  -2  12   6      174.99      170.57      5.33 o 
  -1  12   6      278.15      241.82      7.33 o 
   0  12   6       92.73      123.77      3.57 o 
   1  12   6      276.27      244.95      7.12 o 
   2  12   6      168.54      171.31      4.94 o 
   3  12   6       43.23       44.87      3.16 o 
   0   1   7     1050.77     1273.39     16.72 o 
   1   1   7        2.56       14.23      3.73 o 
  -1   2   7     3631.20     3468.83     55.81 o 
   0   2   7     5125.33     5200.96     79.71 o 
   1   2   7     3674.61     3466.77     62.71 o 
   2   2   7    11446.29    10790.13    178.44 o 
  -2   3   7     5075.04     5144.74     92.92 o 
  -1   3   7      175.14      182.33      3.32 o 
   0   3   7     1679.57     1656.91     27.06 o 
   1   3   7      174.83      186.93      3.52 o 
   2   3   7     5077.44     5171.22     83.20 o 
   3   3   7     3271.84     3135.32     61.42 o 
  -3   4   7     2044.55     2382.72     93.28 o 
  -2   4   7     1911.72     1918.89     56.56 o 
  -1   4   7     4092.84     4028.50     87.82 o 
   0   4   7     1580.49     1307.08     24.29 o 
   1   4   7     4106.67     3941.91     67.90 o 
   2   4   7     1916.00     1907.84     35.12 o 
   3   4   7     2031.34     2321.76     50.13 o 
   4   4   7      130.76      183.23      5.79 o 
  -4   5   7      900.81      877.21     14.91 o 
  -3   5   7     2573.46     2736.27     80.38 o 
  -2   5   7       13.57       16.32      2.37 o 
  -1   5   7     1296.22     1329.70     51.60 o 
   0   5   7    12606.65    12766.33    280.84 o 
   1   5   7     1287.15     1336.68     26.78 o 
   2   5   7       12.42       12.77      1.53 o 
   3   5   7     2585.85     2664.28     54.98 o 
   4   5   7      899.03      851.39     14.95 o 
   5   5   7       45.71       54.35      1.54 o 
  -5   6   7      457.35      435.95      5.50 o 
  -4   6   7      142.83      160.85      2.49 o 
  -3   6   7      244.57      186.92      3.13 o 
  -2   6   7     3674.46     3921.57     91.99 o 
  -1   6   7      859.30      968.01     29.00 o 
   0   6   7     2830.99     2803.02     69.42 o 
   1   6   7      854.11      910.24     26.22 o 
   2   6   7     3656.95     3740.57     60.49 o 
   3   6   7      243.69      185.44      3.05 o 
   4   6   7      145.08      161.43      2.79 o 
   5   6   7      457.10      443.08      5.82 o 
   6   6   7      981.06      986.71     12.09 o 
  -6   7   7      502.55      484.39      6.93 o 
  -5   7   7       74.33       90.75      2.27 o 
  -4   7   7      260.57      259.85      3.54 o 
  -3   7   7       30.59       33.92      1.39 o 
  -2   7   7       22.64       31.91      1.30 o 
  -1   7   7     2460.71     2346.99     30.91 o 
   0   7   7      971.56     1023.07     12.89 o 
   1   7   7     2453.08     2313.93     24.67 o 
   2   7   7       23.09       31.34      1.28 o 
   3   7   7       29.85       33.98      1.42 o 
   4   7   7      258.24      261.47      4.15 o 
   5   7   7       73.53       95.48      2.69 o 
   6   7   7      512.62      498.34      7.18 o 
   7   7   7      969.19     1004.56     12.77 o 
  -7   8   7      246.60      247.78      4.74 o 
  -6   8   7       75.03       85.30      2.53 o 
  -5   8   7      297.28      294.93      4.70 o 
  -4   8   7      524.04      499.15      6.93 o 
  -3   8   7       57.17       62.17      2.10 o 
  -2   8   7     1381.36     1379.84     17.69 o 
  -1   8   7      973.71      912.37     13.73 o 
   0   8   7      935.04      920.64     12.30 o 
   1   8   7      972.10      900.92     10.83 o 
   2   8   7     1378.37     1368.47     19.54 o 
   3   8   7       58.00       57.04      2.07 o 
   4   8   7      522.57      486.75      7.62 o 
   5   8   7      298.11      288.87      4.97 o 
   6   8   7       74.09       88.50      2.87 o 
   7   8   7      243.37      244.58      4.58 o 
   8   8   7        8.46       22.37      1.69 o 
  -8   9   7       35.78       37.35      1.97 o 
  -7   9   7      133.30      150.07      3.38 o 
  -6   9   7      214.76      210.04      4.23 o 
  -5   9   7      493.40      475.99      7.18 o 
  -4   9   7      343.71      347.73      6.29 o 
  -3   9   7      268.34      305.86      5.40 o 
  -2   9   7     2745.30     2762.79     40.00 o 
  -1   9   7      305.10      308.73      6.44 o 
   0   9   7      796.06      721.46     11.98 o 
   1   9   7      308.40      315.87      5.08 o 
   2   9   7     2743.12     2745.07     32.38 o 
   3   9   7      266.77      303.61      4.99 o 
   4   9   7      339.90      342.90      5.51 o 
   5   9   7      494.66      496.45      7.48 o 
   6   9   7      213.70      211.29      4.12 o 
   7   9   7      132.95      147.09      3.33 o 
   8   9   7       35.41       36.71      1.81 o 
  -7  10   7      266.53      292.66      5.82 o 
  -6  10   7      522.93      520.62      8.70 o 
  -5  10   7      177.94      201.33      4.61 o 
  -4  10   7      124.89      144.88      3.79 o 
  -3  10   7     1787.37     1739.31     26.04 o 
  -2  10   7      161.05      159.54      3.90 o 
  -1  10   7      292.00      302.19      5.54 o 
   0  10   7        4.16        6.50      1.49 o 
   1  10   7      294.43      311.39      7.89 o 
   2  10   7      160.77      148.13      3.27 o 
   3  10   7     1786.04     1731.99     26.12 o 
   4  10   7      122.34      139.38      3.52 o 
   5  10   7      177.55      203.48      4.14 o 
   6  10   7      520.54      516.60      7.72 o 
   7  10   7      261.64      280.66      5.13 o 
  -6  11   7        4.13        5.21      1.23 o 
  -5  11   7      195.01      205.20      4.73 o 
  -4  11   7      319.33      336.72      7.10 o 
  -3  11   7      145.85      175.59      4.63 o 
  -2  11   7      237.78      235.07      5.74 o 
  -1  11   7      173.95      151.66      3.59 o 
   0  11   7        0.17        3.73      1.49 o 
   1  11   7      173.03      137.43      3.62 o 
   2  11   7      233.53      239.31      5.86 o 
   3  11   7      145.83      180.62      4.40 o 
   4  11   7      321.34      342.45      6.64 o 
   5  11   7      200.09      207.76      4.52 o 
   6  11   7        3.88        1.37      2.74 o 
  -3  12   7       28.22       24.86      2.37 o 
  -2  12   7      113.16       96.63      3.43 o 
  -1  12   7      243.90      255.75      5.62 o 
   0  12   7       67.34       75.25      2.80 o 
   1  12   7      244.94      256.16      8.36 o 
   2  12   7      112.70      100.23      3.72 o 
   3  12   7       27.45       27.54      2.37 o 
   0   0   8    10971.64    10441.65    243.80 o 
   0   1   8      852.20      783.85     10.41 o 
   1   1   8     9352.75     8281.08    115.02 o 
  -1   2   8     1556.78     1644.98     24.74 o 
   0   2   8       29.34       40.65      1.20 o 
   1   2   8     1548.17     1697.99     30.43 o 
   2   2   8     5797.00     5938.86    104.25 o 
  -2   3   8     3443.66     3409.53     69.40 o 
  -1   3   8     4303.40     4255.23     75.85 o 
   0   3   8    34387.14    31632.25    484.63 o 
   1   3   8     4321.30     4163.27     71.60 o 
   2   3   8     3426.71     3484.55     55.81 o 
   3   3   8      799.46      789.98     14.61 o 
  -3   4   8      335.95      346.54     11.32 o 
  -2   4   8       72.76       75.72      3.21 o 
  -1   4   8     7108.09     7262.46    190.16 o 
   0   4   8     8758.63     8643.25    156.38 o 
   1   4   8     7072.52     7333.02    124.06 o 
   2   4   8       76.89       80.49      2.20 o 
   3   4   8      332.39      335.93      7.56 o 
   4   4   8      146.82      159.34      5.10 o 
  -4   5   8       81.92       89.76      2.77 o 
  -3   5   8     3345.24     3361.53     97.29 o 
  -2   5   8     1060.72     1101.88     33.22 o 
  -1   5   8     2947.38     3394.79    121.80 o 
   0   5   8     1594.95     1859.46     46.06 o 
   1   5   8     2956.94     3356.66     65.87 o 
   2   5   8     1060.33     1080.61     22.93 o 
   3   5   8     3341.82     3234.32     73.05 o 
   4   5   8       81.29       88.41      2.57 o 
   5   5   8       48.95       57.33      1.56 o 
  -5   6   8     1281.60     1174.15     13.49 o 
  -4   6   8     1576.14     1624.72     20.68 o 
  -3   6   8     1127.24     1151.07     13.94 o 
  -2   6   8      352.18      349.38      8.39 o 
  -1   6   8      841.89      898.20     22.45 o 
   0   6   8     1321.38     1386.04     35.21 o 
   1   6   8      828.23      869.88     18.22 o 
   2   6   8      351.20      345.01      6.09 o 
   3   6   8     1136.61     1185.06     14.20 o 
   4   6   8     1581.63     1660.32     19.86 o 
   5   6   8     1274.29     1153.79     13.27 o 
   6   6   8       99.89       89.86      2.46 o 
  -6   7   8      176.82      179.91      3.51 o 
  -5   7   8      244.19      229.68      3.73 o 
  -4   7   8      394.59      395.57      4.91 o 
  -3   7   8      646.49      616.05      7.47 o 
  -2   7   8      287.58      255.05      3.68 o 
  -1   7   8      554.62      573.84      8.40 o 
   0   7   8      343.56      341.45      5.19 o 
   1   7   8      553.62      570.59      6.94 o 
   2   7   8      289.36      264.62      3.78 o 
   3   7   8      650.90      606.87      7.29 o 
   4   7   8      399.95      413.45      6.68 o 
   5   7   8      244.24      245.32      5.94 o 
   6   7   8      178.41      186.21      3.54 o 
   7   7   8      680.24      732.32      9.66 o 
  -7   8   8      287.23      265.96      5.10 o 
  -6   8   8      594.10      599.77      8.22 o 
  -5   8   8      151.18      182.28      3.43 o 
  -4   8   8      921.84      926.55     11.84 o 
  -3   8   8      767.82      788.88     10.11 o 
  -2   8   8     3086.94     3113.22     40.43 o 
  -1   8   8     1092.87     1112.68     15.46 o 
   0   8   8      930.53      936.21     12.47 o 
   1   8   8     1090.81     1098.11     12.96 o 
   2   8   8     3081.23     3027.31     35.98 o 
   3   8   8      763.00      786.24     10.53 o 
   4   8   8      924.85      919.83     12.56 o 
   5   8   8      150.96      189.72      3.89 o 
   6   8   8      594.37      595.39      8.85 o 
   7   8   8      287.11      267.96      4.58 o 
   8   8   8       72.40       91.51      2.63 o 
  -8   9   8       21.28       24.19      1.72 o 
  -7   9   8       55.36       44.53      2.04 o 
  -6   9   8       97.09      128.24      3.96 o 
  -5   9   8      134.54      128.73      3.61 o 
  -4   9   8      364.94      361.74      6.44 o 
  -3   9   8      342.30      350.83      6.31 o 
  -2   9   8      492.97      546.44      9.16 o 
  -1   9   8      590.58      606.79     10.66 o 
   0   9   8      483.89      500.97      8.75 o 
   1   9   8      590.68      601.45      8.99 o 
   2   9   8      497.48      525.77      7.24 o 
   3   9   8      345.15      351.02      5.59 o 
   4   9   8      369.60      356.00      5.98 o 
   5   9   8      133.68      128.21      3.33 o 
   6   9   8       96.89      122.20      3.11 o 
   7   9   8       55.34       45.60      1.99 o 
   8   9   8       22.00       19.59      1.45 o 
  -7  10   8       17.26       15.77      1.68 o 
  -6  10   8       57.60       57.92      2.49 o 
  -5  10   8       42.36       35.90      1.93 o 
  -4  10   8      173.36      181.58      4.07 o 
  -3  10   8      152.71      161.61      4.18 o 
  -2  10   8      837.55      849.43     14.46 o 
  -1  10   8     1029.60     1060.86     16.73 o 
   0  10   8       31.36       29.09      2.13 o 
   1  10   8     1031.26     1063.20     22.13 o 
   2  10   8      844.17      850.25     12.31 o 
   3  10   8      150.18      161.15      5.24 o 
   4  10   8      171.33      178.51      3.96 o 
   5  10   8       40.91       32.39      1.90 o 
   6  10   8       58.51       57.73      2.34 o 
   7  10   8       17.08       14.01      1.68 o 
  -6  11   8      116.69      118.34      4.17 o 
  -5  11   8      254.72      287.64      5.73 o 
  -4  11   8      123.39      127.16      5.72 o 
  -3  11   8       85.29       93.31      3.13 o 
  -2  11   8      152.74      149.94      4.29 o 
  -1  11   8       95.26       86.79      4.29 o 
   0  11   8      132.03      125.30      3.44 o 
   1  11   8       97.88       90.91      3.24 o 
   2  11   8      154.44      144.06      4.51 o 
   3  11   8       87.39       91.80      3.13 o 
   4  11   8      121.61      122.19      3.60 o 
   5  11   8      253.51      285.57      5.62 o 
   6  11   8      119.13      134.27      6.85 o 
  -3  12   8       86.49       73.57      3.16 o 
  -2  12   8       14.94       13.55      2.37 o 
  -1  12   8       89.26       95.85      3.27 o 
   0  12   8       16.07       29.10      1.68 o 
   1  12   8       88.17       95.78      3.27 o 
   2  12   8       14.25       13.29      2.06 o 
   3  12   8       84.78       77.67      3.37 o 
   0   1   9     1744.42     1739.55     22.87 o 
   1   1   9    15920.13    15114.14    202.73 o 
  -1   2   9    18630.16    17266.33    242.96 o 
   0   2   9    36844.12    32935.46    472.09 o 
   1   2   9    18665.12    17839.82    310.72 o 
   2   2   9    12782.68    12222.26    244.58 o 
  -2   3   9     3088.63     3235.03     64.27 o 
  -1   3   9     1968.58     1748.12     29.41 o 
   0   3   9     1858.75     1856.08     30.55 o 
   1   3   9     1983.96     1781.52     28.70 o 
   2   3   9     3084.35     3302.10     52.92 o 
   3   3   9        2.42        6.19      1.75 o 
  -3   4   9     1354.56     1334.97     33.37 o 
  -2   4   9     2080.52     2188.67     54.62 o 
  -1   4   9       27.14       33.54      1.54 o 
   0   4   9     1061.47     1040.68     22.51 o 
   1   4   9       26.33       33.67      1.30 o 
   2   4   9     2058.81     2109.33     36.83 o 
   3   4   9     1338.20     1314.10     26.39 o 
   4   4   9     2972.34     3361.56     82.75 o 
  -4   5   9     2879.34     3080.36     46.59 o 
  -3   5   9     2682.65     3069.58     84.63 o 
  -2   5   9      495.44      501.28     15.51 o 
  -1   5   9      404.24      462.08     12.63 o 
   0   5   9     8903.09     8899.49    172.08 o 
   1   5   9      408.13      464.67      9.86 o 
   2   5   9      501.35      483.92     11.64 o 
   3   5   9     2672.77     2692.22     62.96 o 
   4   5   9     2875.69     3047.93     46.53 o 
   5   5   9     4707.40     4608.23     46.69 o 
  -5   6   9        9.25       16.37      1.13 o 
  -4   6   9      877.38      921.76      9.99 o 
  -3   6   9     1179.82     1232.55     15.36 o 
  -2   6   9     1734.73     1668.96     35.09 o 
  -1   6   9      984.24     1040.34     26.21 o 
   0   6   9     1689.47     1881.03     36.12 o 
   1   6   9      987.07     1044.82     21.28 o 
   2   6   9     1744.80     1657.60     27.07 o 
   3   6   9     1182.82     1218.96     14.83 o 
   4   6   9      885.24      939.80     11.18 o 
   5   6   9        9.23       16.77      1.20 o 
   6   6   9      552.33      565.69      7.52 o 
  -6   7   9        8.19        8.10      1.59 o 
  -5   7   9     1198.28     1256.03     15.06 o 
  -4   7   9     1723.98     1695.94     17.48 o 
  -3   7   9      188.34      199.39      3.14 o 
  -2   7   9      293.66      277.77      3.83 o 
  -1   7   9      359.14      343.48      5.13 o 
   0   7   9     1618.47     1682.50     21.44 o 
   1   7   9      355.74      328.22      4.49 o 
   2   7   9      291.76      267.41      3.84 o 
   3   7   9      189.65      202.55      3.42 o 
   4   7   9     1727.05     1702.79     20.41 o 
   5   7   9     1195.69     1258.81     17.03 o 
   6   7   9        8.35       10.42      1.42 o 
   7   7   9     1801.35     1808.16     21.85 o 
  -7   8   9      108.02      111.55      2.86 o 
  -6   8   9      950.30     1004.63     13.95 o 
  -5   8   9      626.07      599.65      8.32 o 
  -4   8   9      573.07      565.00      7.55 o 
  -3   8   9     2543.04     2486.13     31.84 o 
  -2   8   9       32.68       39.43      2.02 o 
  -1   8   9      796.59      828.16     11.77 o 
   0   8   9      979.89      967.12     13.68 o 
   1   8   9      790.49      810.37     10.37 o 
   2   8   9       33.97       46.07      1.93 o 
   3   8   9     2555.42     2457.78     30.47 o 
   4   8   9      576.24      567.78      8.04 o 
   5   8   9      619.91      623.84      9.02 o 
   6   8   9      956.78      994.82     13.26 o 
   7   8   9      107.81      111.39      2.88 o 
   8   8   9     1054.98     1025.54     14.10 o 
  -8   9   9      316.54      331.12      5.88 o 
  -7   9   9       51.96       68.79      3.93 o 
  -6   9   9      801.81      803.86     11.37 o 
  -5   9   9       32.26       33.62      2.08 o 
  -4   9   9     1724.18     1602.26     22.83 o 
  -3   9   9     1682.52     1754.61     24.16 o 
  -2   9   9     8418.42     8158.53    114.06 o 
  -1   9   9      117.65      122.94      4.24 o 
   0   9   9       60.14       61.32      2.37 o 
   1   9   9      116.69      121.27      3.11 o 
   2   9   9     8421.86     8021.45     96.66 o 
   3   9   9     1680.97     1742.27     22.00 o 
   4   9   9     1727.63     1616.12     21.81 o 
   5   9   9       32.83       35.55      2.04 o 
   6   9   9      809.86      809.65     11.49 o 
   7   9   9       50.95       63.84      2.37 o 
   8   9   9      314.88      327.80      5.08 o 
  -7  10   9      187.26      198.79      4.44 o 
  -6  10   9        6.17        6.97      1.68 o 
  -5  10   9      527.52      528.02      9.13 o 
  -4  10   9      135.88      141.83      3.97 o 
  -3  10   9      240.88      267.89      5.95 o 
  -2  10   9     1697.14     1745.77     28.02 o 
  -1  10   9      117.77      121.72      3.87 o 
   0  10   9        5.11        9.75      1.49 o 
   1  10   9      118.06      116.18      3.42 o 
   2  10   9     1696.16     1761.16     24.57 o 
   3  10   9      236.29      253.47      4.98 o 
   4  10   9      133.48      142.46      3.82 o 
   5  10   9      532.40      526.71      8.35 o 
   6  10   9        6.12        0.91      1.32 o 
   7  10   9      185.45      191.82      5.73 o 
  -6  11   9       44.07       30.90      5.48 o 
  -5  11   9      201.96      211.95      5.21 o 
  -4  11   9      502.31      550.33      9.92 o 
  -3  11   9      260.60      220.92      5.00 o 
  -2  11   9      927.86      866.03     15.02 o 
  -1  11   9       64.57       69.69      2.65 o 
   0  11   9       83.95       88.09      2.82 o 
   1  11   9       62.47       72.21      4.77 o 
   2  11   9      918.97      871.71     16.13 o 
   3  11   9      262.12      231.16      5.69 o 
   4  11   9      505.63      570.36      9.79 o 
   5  11   9      201.97      213.01      4.73 o 
   6  11   9       44.57       35.62      4.11 o 
  -3  12   9      329.98      323.63      8.41 o 
  -2  12   9       78.52       67.57      2.87 o 
  -1  12   9       98.28      116.51      4.93 o 
   0  12   9      137.87      133.83      3.51 o 
   1  12   9       98.68      117.20      3.39 o 
   2  12   9       77.68       86.08      3.56 o 
   3  12   9      333.53      338.26      8.35 o 
   0   1  10     2474.18     2275.86     29.78 o 
   1   1  10   120376.19   103945.53   1316.79 o 
  -1   2  10     9173.24     8320.68    114.45 o 
   0   2  10    33022.28    31314.43    459.53 o 
   1   2  10     9170.17     8297.31    126.64 o 
   2   2  10      241.21      282.36      5.46 o 
  -2   3  10     3139.94     3212.27     60.06 o 
  -1   3  10     4316.69     4214.68     65.36 o 
   0   3  10      319.74      327.20      6.76 o 
   1   3  10     4288.37     4290.42     72.52 o 
   2   3  10     3174.78     3185.67     51.54 o 
   3   3  10      990.10      979.73     18.85 o 
  -3   4  10     1212.31     1395.18     34.75 o 
  -2   4  10       53.00       42.09      2.51 o 
  -1   4  10      813.80      908.17     21.04 o 
   0   4  10      112.50      139.99      3.45 o 
   1   4  10      823.11      920.73     18.30 o 
   2   4  10       52.23       48.69      2.79 o 
   3   4  10     1208.63     1373.14     27.53 o 
   4   4  10     2063.69     2574.80     55.14 o 
  -4   5  10      413.60      450.84      6.77 o 
  -3   5  10     3634.36     3780.71    108.61 o 
  -2   5  10     1086.71     1124.90     51.97 o 
  -1   5  10     3990.15     4416.02    107.31 o 
   0   5  10        0.14        9.81      1.41 o 
   1   5  10     4011.78     4315.55     84.77 o 
   2   5  10     1094.56     1097.73     26.10 o 
   3   5  10     3626.05     3573.29     80.92 o 
   4   5  10      411.56      446.44      7.01 o 
   5   5  10     1681.68     1651.54     18.00 o 
  -5   6  10     1715.77     1729.09     18.62 o 
  -4   6  10      195.28      195.80      2.85 o 
  -3   6  10      985.02      947.93     11.09 o 
  -2   6  10      374.12      356.07      7.35 o 
  -1   6  10      164.51      175.92      5.34 o 
   0   6  10     2587.80     2376.01     45.22 o 
   1   6  10      166.41      191.11      5.43 o 
   2   6  10      381.54      353.72      6.58 o 
   3   6  10      981.90      965.47     11.81 o 
   4   6  10      201.46      195.29      3.13 o 
   5   6  10     1719.49     1746.15     19.71 o 
   6   6  10      422.88      416.00      5.87 o 
  -6   7  10      238.46      244.76      4.81 o 
  -5   7  10     2160.80     2176.39     26.02 o 
  -4   7  10      269.14      283.62      3.96 o 
  -3   7  10      323.91      308.11      4.25 o 
  -2   7  10     1873.72     1856.40     21.28 o 
  -1   7  10     1153.00     1176.02     14.62 o 
   0   7  10      440.97      544.37      7.96 o 
   1   7  10     1152.92     1165.17     14.77 o 
   2   7  10     1857.19     1813.19     20.74 o 
   3   7  10      322.35      312.50      4.40 o 
   4   7  10      267.87      278.73      4.49 o 
   5   7  10     2176.05     2173.51     28.45 o 
   6   7  10      235.63      252.00      4.44 o 
   7   7  10     1395.61     1379.82     17.01 o 
  -7   8  10      139.36      148.35      3.06 o 
  -6   8  10      618.14      605.52      8.28 o 
  -5   8  10     1561.43     1493.43     18.36 o 
  -4   8  10      744.74      793.11     10.39 o 
  -3   8  10     1256.50     1242.25     16.03 o 
  -2   8  10      346.51      377.93      6.96 o 
  -1   8  10      503.90      484.74      8.88 o 
   0   8  10       42.78       59.88      2.13 o 
   1   8  10      504.94      474.43      7.08 o 
   2   8  10      352.42      365.66      5.35 o 
   3   8  10     1250.41     1266.33     16.02 o 
   4   8  10      734.07      795.40     11.55 o 
   5   8  10     1554.66     1511.92     20.20 o 
   6   8  10      621.64      613.32      8.64 o 
   7   8  10      137.70      148.45      3.27 o 
   8   8  10        5.17       12.22      1.40 o 
  -8   9  10       62.31       69.58      2.57 o 
  -7   9  10       62.32       73.14      2.72 o 
  -6   9  10       59.87       64.89      2.58 o 
  -5   9  10      543.77      561.63      8.94 o 
  -4   9  10        5.59       18.24      2.27 o 
  -3   9  10       94.92       85.90      3.70 o 
  -2   9  10     3662.32     3700.11     56.92 o 
  -1   9  10      619.89      627.32     12.33 o 
   0   9  10      157.80      129.94      3.11 o 
   1   9  10      616.34      619.86      9.92 o 
   2   9  10     3655.07     3543.69     48.45 o 
   3   9  10       92.46       89.56      2.68 o 
   4   9  10        5.58       19.31      1.68 o 
   5   9  10      538.76      524.64      8.55 o 
   6   9  10       57.09       59.72      2.52 o 
   7   9  10       61.13       70.37      2.41 o 
   8   9  10       60.71       63.90      1.95 o 
  -7  10  10      126.60      149.06      4.49 o 
  -6  10  10       29.64       41.72      2.38 o 
  -5  10  10      239.72      223.83      6.28 o 
  -4  10  10     1475.91     1510.55     25.11 o 
  -3  10  10      256.01      256.61      5.95 o 
  -2  10  10       94.05       84.03      3.17 o 
  -1  10  10      142.33      139.78      4.17 o 
   0  10  10      483.39      467.97      7.81 o 
   1  10  10      144.52      142.85      3.72 o 
   2  10  10       89.86       88.84      2.88 o 
   3  10  10      258.68      258.67      5.38 o 
   4  10  10     1484.99     1534.61     23.02 o 
   5  10  10      237.72      226.41      4.94 o 
   6  10  10       29.95       45.12      2.38 o 
   7  10  10      129.70      144.62      3.89 o 
  -5  11  10      208.11      212.55      4.96 o 
  -4  11  10      235.61      246.68      5.29 o 
  -3  11  10      147.24      135.43      5.66 o 
  -2  11  10      161.56      168.31      4.36 o 
  -1  11  10        2.54       10.85      1.43 o 
   0  11  10      140.95      158.39      3.47 o 
   1  11  10        2.12        6.41      1.43 o 
   2  11  10      163.46      180.98      5.47 o 
   3  11  10      147.42      137.26      4.09 o 
   4  11  10      235.37      250.73      5.36 o 
   5  11  10      209.61      213.23      4.73 o 
  -3  12  10      140.86      134.27      8.22 o 
  -2  12  10      118.18      116.04      4.30 o 
  -1  12  10      173.56      145.81      3.89 o 
   0  12  10       43.16       56.15      2.35 o 
   1  12  10      170.79      152.58      3.89 o 
   2  12  10      120.54      130.31      6.37 o 
   3  12  10      143.96      135.70      5.47 o 
   0   1  11    15463.54    14402.78    187.00 o 
   1   1  11    14333.44    14250.29    174.10 o 
  -1   2  11    13955.75    13031.11    169.62 o 
   0   2  11    23490.87    22063.35    378.30 o 
   1   2  11    13930.35    13090.50    198.93 o 
   2   2  11     3364.00     3175.97     54.25 o 
  -2   3  11     1012.30      991.27     19.09 o 
  -1   3  11    14931.48    14447.44    240.04 o 
   0   3  11      595.20      606.42     11.74 o 
   1   3  11    14963.50    14894.92    263.68 o 
   2   3  11     1010.03      974.86     18.36 o 
   3   3  11    15529.33    15432.95    287.72 o 
  -3   4  11     5805.60     5753.84    141.92 o 
  -2   4  11     3720.56     3942.95     97.44 o 
  -1   4  11      557.90      480.87      9.75 o 
   0   4  11     5948.77     5828.50    109.85 o 
   1   4  11      553.23      475.56      8.90 o 
   2   4  11     3739.39     3754.82     65.14 o 
   3   4  11     5813.72     5869.94    112.60 o 
   4   4  11        2.83        8.28      1.50 o 
  -4   5  11      878.69      903.45     10.86 o 
  -3   5  11      185.68      179.18      5.84 o 
  -2   5  11     2974.51     3280.58     95.97 o 
  -1   5  11       39.33       48.59      4.73 o 
   0   5  11      558.22      582.32     14.52 o 
   1   5  11       38.92       40.52      1.87 o 
   2   5  11     2988.38     3214.88     63.28 o 
   3   5  11      183.46      178.83      4.10 o 
   4   5  11      875.03      888.99     12.18 o 
   5   5  11      616.34      639.06      7.46 o 
  -5   6  11      149.12      168.01      2.87 o 
  -4   6  11       53.45       64.48      1.61 o 
  -3   6  11      326.14      325.30      4.31 o 
  -2   6  11      365.31      340.74      5.46 o 
  -1   6  11        8.38        8.68      1.24 o 
   0   6  11      336.31      397.39      9.60 o 
   1   6  11        8.40       12.16      1.63 o 
   2   6  11      367.63      345.20      5.91 o 
   3   6  11      330.61      331.86      4.61 o 
   4   6  11       54.91       60.54      1.76 o 
   5   6  11      143.94      163.75      2.97 o 
   6   6  11      192.42      222.22      3.91 o 
  -6   7  11      428.10      387.36      5.79 o 
  -5   7  11      779.82      777.34     10.48 o 
  -4   7  11      335.80      343.26      4.49 o 
  -3   7  11      160.15      169.86      2.87 o 
  -2   7  11      374.36      380.30      5.32 o 
  -1   7  11     1920.65     1833.91     22.30 o 
   0   7  11        6.15        8.07      1.16 o 
   1   7  11     1925.31     1816.99     21.67 o 
   2   7  11      371.51      387.02      5.13 o 
   3   7  11      158.62      171.04      3.00 o 
   4   7  11      335.03      342.79      6.15 o 
   5   7  11      778.82      755.29     10.43 o 
   6   7  11      425.55      382.28      5.77 o 
   7   7  11       19.68       44.25      2.06 o 
  -7   8  11       52.87       60.90      2.13 o 
  -6   8  11      308.17      341.33      5.32 o 
  -5   8  11      157.03      146.40      3.22 o 
  -4   8  11     1635.82     1660.32     21.39 o 
  -3   8  11      140.69      145.63      3.90 o 
  -2   8  11      240.23      237.34      5.39 o 
  -1   8  11       72.89       73.45      2.78 o 
   0   8  11      178.21      172.81      3.75 o 
   1   8  11       74.31       70.42      2.34 o 
   2   8  11      238.17      230.15      3.82 o 
   3   8  11      138.10      148.99      3.23 o 
   4   8  11     1632.31     1695.71     23.78 o 
   5   8  11      155.48      149.16      3.43 o 
   6   8  11      313.37      345.19      5.34 o 
   7   8  11       52.06       58.73      2.07 o 
   8   8  11      313.81      337.65      6.26 o 
  -8   9  11       41.99       45.23      2.23 o 
  -7   9  11      472.34      457.28      8.39 o 
  -6   9  11      237.96      236.55      4.77 o 
  -5   9  11       38.82       43.99      2.49 o 
  -4   9  11      927.72      911.41     15.74 o 
  -3   9  11      486.41      467.76      9.20 o 
  -2   9  11      568.90      614.11     11.17 o 
  -1   9  11       50.01       59.68      3.27 o 
   0   9  11       18.29       30.12      1.94 o 
   1   9  11       49.85       58.74      2.52 o 
   2   9  11      568.10      604.57      9.59 o 
   3   9  11      481.22      459.36      7.31 o 
   4   9  11      932.40      882.60     12.68 o 
   5   9  11       39.99       44.45      2.27 o 
   6   9  11      233.47      245.38      4.92 o 
   7   9  11      465.63      426.00      6.66 o 
   8   9  11       42.66       41.65      1.81 o 
  -7  10  11      126.65      143.04      3.89 o 
  -6  10  11      468.02      489.33      8.96 o 
  -5  10  11      236.44      230.68      4.83 o 
  -4  10  11      121.04      118.59      3.80 o 
  -3  10  11      172.41      158.59      4.44 o 
  -2  10  11      356.52      347.34      6.91 o 
  -1  10  11      730.52      773.98     13.43 o 
   0  10  11       11.70       14.68      1.54 o 
   1  10  11      724.42      759.60     12.68 o 
   2  10  11      362.35      367.35      6.26 o 
   3  10  11      171.29      164.05      4.53 o 
   4  10  11      122.00      116.13      3.66 o 
   5  10  11      233.90      224.07      4.83 o 
   6  10  11      462.81      488.90      9.19 o 
   7  10  11      127.98      142.54      5.81 o 
  -5  11  11      345.50      354.89      7.19 o 
  -4  11  11      499.30      544.81      9.54 o 
  -3  11  11      100.87       95.29      3.07 o 
  -2  11  11      294.00      290.04      6.13 o 
  -1  11  11      849.79      852.73     13.29 o 
   0  11  11        0.12        3.65      1.27 o 
   1  11  11      849.58      851.16     13.36 o 
   2  11  11      292.50      294.51      6.78 o 
   3  11  11      102.60      106.18      3.78 o 
   4  11  11      498.29      536.36     10.58 o 
   5  11  11      342.96      338.51      6.94 o 
  -3  12  11       98.95      115.09      6.85 o 
  -2  12  11       54.46       68.53      3.55 o 
  -1  12  11       50.74       53.70      2.74 o 
   0  12  11      178.01      233.87      5.12 o 
   1  12  11       50.73       52.42      2.54 o 
   2  12  11       54.57       68.11      4.75 o 
   3  12  11       97.88      114.78      4.17 o 
   0   0  12    20752.66    20416.54    467.07 o 
   0   1  12     2140.72     2127.82     26.61 o 
   1   1  12     6421.43     6532.09     82.15 o 
  -1   2  12     5640.95     5554.01     71.80 o 
   0   2  12    16157.83    14804.57    211.87 o 
   1   2  12     5634.06     5450.15     89.74 o 
   2   2  12     4622.32     4386.99     74.43 o 
  -2   3  12     4634.50     4587.76    132.46 o 
  -1   3  12      728.56      771.97     13.39 o 
   0   3  12     4938.70     4870.82     78.49 o 
   1   3  12      722.86      738.06     15.35 o 
   2   3  12     4603.88     4585.27    123.47 o 
   3   3  12       59.66       84.78      2.91 o 
  -3   4  12      411.97      399.89      9.20 o 
  -2   4  12      381.05      417.77     20.54 o 
  -1   4  12     1063.72     1200.50     24.15 o 
   0   4  12    11017.48    11660.95    209.46 o 
   1   4  12     1060.92     1170.93     24.40 o 
   2   4  12      389.97      399.07      7.53 o 
   3   4  12      417.69      415.73      8.95 o 
   4   4  12      202.16      225.89      6.05 o 
  -4   5  12     1102.81     1006.58     13.48 o 
  -3   5  12     1345.71     1396.07     29.75 o 
  -2   5  12      538.34      550.29     17.37 o 
  -1   5  12      440.69      505.37     13.62 o 
   0   5  12     1212.68     1434.29     38.07 o 
   1   5  12      443.28      499.72      9.98 o 
   2   5  12      544.04      537.64     11.44 o 
   3   5  12     1337.41     1355.44     24.13 o 
   4   5  12     1108.26     1025.75     13.61 o 
   5   5  12      353.20      339.46      4.49 o 
  -5   6  12     1425.73     1394.58     15.38 o 
  -4   6  12       45.74       44.82      1.48 o 
  -3   6  12      934.94      976.72     10.99 o 
  -2   6  12     1504.43     1348.19     17.68 o 
  -1   6  12      572.26      677.75     13.42 o 
   0   6  12      657.71      603.10     12.37 o 
   1   6  12      563.45      656.92     19.94 o 
   2   6  12     1508.64     1359.60     21.15 o 
   3   6  12      938.84      964.51     11.91 o 
   4   6  12       46.89       44.03      1.56 o 
   5   6  12     1414.43     1406.42     17.24 o 
   6   6  12     2063.02     1982.91     23.84 o 
  -6   7  12      247.81      280.54      4.66 o 
  -5   7  12     1102.29     1109.09     13.90 o 
  -4   7  12     1615.92     1617.44     20.02 o 
  -3   7  12     1380.95     1308.11     16.59 o 
  -2   7  12       12.39       18.92      1.47 o 
  -1   7  12      712.73      707.47      9.21 o 
   0   7  12      909.59      824.45     11.38 o 
   1   7  12      709.81      699.63      9.09 o 
   2   7  12       12.56       21.56      2.07 o 
   3   7  12     1392.91     1354.29     16.52 o 
   4   7  12     1621.00     1650.64     23.06 o 
   5   7  12     1102.11     1111.67     14.49 o 
   6   7  12      252.78      287.60      4.66 o 
   7   7  12      212.50      219.01      3.90 o 
  -7   8  12      398.99      410.79      6.49 o 
  -6   8  12     1299.64     1280.72     15.80 o 
  -5   8  12      519.87      552.73      7.60 o 
  -4   8  12      682.57      715.89     11.20 o 
  -3   8  12      707.80      741.96     12.11 o 
  -2   8  12      422.18      413.17      8.04 o 
  -1   8  12      577.67      626.64     10.41 o 
   0   8  12       14.18       17.87      1.59 o 
   1   8  12      578.99      632.29      8.93 o 
   2   8  12      422.04      406.69      6.33 o 
   3   8  12      696.97      718.64     10.50 o 
   4   8  12      685.58      709.12     12.23 o 
   5   8  12      517.80      535.89      8.25 o 
   6   8  12     1305.98     1266.73     17.22 o 
   7   8  12      408.52      410.45      5.89 o 
   8   8  12       16.85       23.88      1.46 o 
  -8   9  12       12.98       20.36      1.68 o 
  -7   9  12       68.81       84.38      3.13 o 
  -6   9  12      256.27      271.13      5.57 o 
  -5   9  12       79.73       86.84      3.80 o 
  -4   9  12      583.54      579.27     10.65 o 
  -3   9  12       75.23       56.78      3.13 o 
  -2   9  12      531.21      523.42      9.89 o 
  -1   9  12      686.13      651.30     11.72 o 
   0   9  12        1.93        2.56      1.49 o 
   1   9  12      685.82      648.78      9.62 o 
   2   9  12      530.50      531.01      8.02 o 
   3   9  12       73.30       54.86      2.67 o 
   4   9  12      575.72      560.12      9.54 o 
   5   9  12       81.85       91.71      2.89 o 
   6   9  12      258.14      272.99      5.38 o 
   7   9  12       68.41       79.41      2.74 o 
   8   9  12       14.45       22.35      2.78 o 
  -7  10  12      147.13      154.51      4.01 o 
  -6  10  12      138.20      147.40      3.80 o 
  -5  10  12      389.24      393.97      6.98 o 
  -4  10  12       20.80       31.01      2.31 o 
  -3  10  12     1007.74     1013.07     17.37 o 
  -2  10  12      366.66      361.73      6.76 o 
  -1  10  12      900.25      855.41     14.77 o 
   0  10  12       76.95       58.77      2.43 o 
   1  10  12      894.01      835.84     13.67 o 
   2  10  12      367.22      346.43      6.17 o 
   3  10  12     1018.27     1011.97     15.93 o 
   4  10  12       20.57       31.12      2.07 o 
   5  10  12      390.07      381.54      7.50 o 
   6  10  12      137.12      141.89      3.60 o 
   7  10  12      146.06      153.56      5.81 o 
  -5  11  12      100.18      102.46      3.26 o 
  -4  11  12      219.51      237.81      4.70 o 
  -3  11  12       91.50       95.68      3.01 o 
  -2  11  12       97.04      106.10      3.17 o 
  -1  11  12      141.09      151.08      3.56 o 
   0  11  12       69.58       92.95      3.37 o 
   1  11  12      138.48      144.03      3.56 o 
   2  11  12       95.94      102.55      3.89 o 
   3  11  12       90.51      101.49      3.41 o 
   4  11  12      216.66      235.30      5.43 o 
   5  11  12       98.40      106.39      3.39 o 
  -3  12  12       56.30       49.32      5.48 o 
  -2  12  12       86.22       85.90      4.84 o 
  -1  12  12       82.14       89.97      3.96 o 
   0  12  12      144.11      205.33      5.42 o 
   1  12  12       82.07       92.36      3.23 o 
   2  12  12       87.67       90.66      3.43 o 
   3  12  12       56.62       62.37      4.28 o 
   0   1  13    90758.83    80852.14   1029.89 o 
   1   1  13     5836.12     5585.91     71.22 o 
  -1   2  13     1313.04     1258.02     17.28 o 
   0   2  13     7666.98     8018.94    108.98 o 
   1   2  13     1308.62     1250.96     21.53 o 
   2   2  13    32116.80    32584.28    567.42 o 
  -2   3  13      516.64      592.30     11.65 o 
  -1   3  13    12789.63    12782.65    215.58 o 
   0   3  13     1718.17     1622.21     37.30 o 
   1   3  13    12836.97    13137.04    262.61 o 
   2   3  13      517.79      600.20     12.36 o 
   3   3  13       53.77       57.39      3.59 o 
  -3   4  13     2009.74     2084.28     42.07 o 
  -2   4  13     1829.04     2170.20     58.09 o 
  -1   4  13     9325.33     9478.95    171.75 o 
   0   4  13     1292.93     1444.40     36.82 o 
   1   4  13     9337.56     9588.78    161.51 o 
   2   4  13     1812.82     2111.85     39.05 o 
   3   4  13     2008.17     2006.24     40.22 o 
   4   4  13      367.81      491.65      9.41 o 
  -4   5  13       89.66       92.40      2.11 o 
  -3   5  13      397.07      463.09     10.85 o 
  -2   5  13      844.49      897.71     34.80 o 
  -1   5  13     1368.54     1291.45     53.39 o 
   0   5  13     7096.78     7466.22    194.76 o 
   1   5  13     1365.09     1253.10     25.71 o 
   2   5  13      846.79      867.84     18.10 o 
   3   5  13      403.84      452.70      8.18 o 
   4   5  13       87.29       89.44      2.02 o 
   5   5  13     1009.88      985.32     11.47 o 
  -5   6  13      323.84      322.19      4.44 o 
  -4   6  13     1889.53     1893.83     22.40 o 
  -3   6  13       29.10       39.57      1.60 o 
  -2   6  13      142.25      127.93      3.18 o 
  -1   6  13     3161.32     3187.90     59.43 o 
   0   6  13     2950.69     3042.92     51.35 o 
   1   6  13     3160.94     3168.91     52.14 o 
   2   6  13      141.14      131.52      2.78 o 
   3   6  13       28.79       36.28      1.43 o 
   4   6  13     1902.73     1931.44     23.29 o 
   5   6  13      325.80      321.53      4.80 o 
   6   6  13     1024.23      995.17     12.56 o 
  -6   7  13     1343.36     1321.48     17.23 o 
  -5   7  13     1814.15     1737.50     21.18 o 
  -4   7  13     2992.99     2990.43     37.31 o 
  -3   7  13      180.03      184.55      3.43 o 
  -2   7  13      102.83       79.20      2.29 o 
  -1   7  13     2364.33     2323.00     28.64 o 
   0   7  13     1892.58     1629.98     19.71 o 
   1   7  13     2354.49     2302.75     27.65 o 
   2   7  13      100.72       77.83      2.07 o 
   3   7  13      182.23      186.13      3.25 o 
   4   7  13     2990.49     2927.44     38.90 o 
   5   7  13     1817.14     1749.80     22.14 o 
   6   7  13     1338.77     1316.02     16.29 o 
   7   7  13      206.05      211.91      3.80 o 
  -7   8  13      388.77      403.03      6.18 o 
  -6   8  13        6.76       14.98      1.51 o 
  -5   8  13     4077.21     4168.02     54.81 o 
  -4   8  13     3568.55     3532.23     48.12 o 
  -3   8  13      690.68      677.35     11.33 o 
  -2   8  13      314.00      302.75      5.55 o 
  -1   8  13     2563.57     2524.99     37.15 o 
   0   8  13       12.09        9.06      1.63 o 
   1   8  13     2580.56     2548.40     33.32 o 
   2   8  13      313.16      296.04      6.41 o 
   3   8  13      684.24      680.22      9.92 o 
   4   8  13     3550.08     3441.65     47.73 o 
   5   8  13     4078.39     4246.17     57.48 o 
   6   8  13        7.29       19.35      1.51 o 
   7   8  13      390.51      400.14      5.73 o 
   8   8  13      109.35      117.67      3.86 o 
  -8   9  13       22.07       24.56      1.74 o 
  -7   9  13      294.73      307.05      6.33 o 
  -6   9  13      145.13      168.58      4.39 o 
  -5   9  13     2357.74     2357.32     35.31 o 
  -4   9  13      517.62      591.18     11.13 o 
  -3   9  13      713.95      756.20     13.54 o 
  -2   9  13     1222.34     1157.08     19.68 o 
  -1   9  13      537.46      553.51     10.16 o 
   0   9  13      422.05      422.08      7.15 o 
   1   9  13      539.81      535.98      9.14 o 
   2   9  13     1220.21     1183.57     17.21 o 
   3   9  13      704.40      753.20     11.70 o 
   4   9  13      518.33      596.53      8.92 o 
   5   9  13     2357.63     2310.67     32.25 o 
   6   9  13      141.44      166.35      3.95 o 
   7   9  13      292.38      305.26      5.03 o 
   8   9  13       22.92       24.67      1.64 o 
  -7  10  13       47.29       60.65      2.45 o 
  -6  10  13      181.32      200.86      4.96 o 
  -5  10  13      502.11      535.48      9.13 o 
  -4  10  13      841.93      867.40     14.83 o 
  -3  10  13      116.93      112.87      3.80 o 
  -2  10  13      817.42      843.01     13.50 o 
  -1  10  13       13.92       15.41      1.90 o 
   0  10  13       29.22       21.44      1.77 o 
   1  10  13       13.87       16.54      1.59 o 
   2  10  13      818.26      842.07     13.73 o 
   3  10  13      118.07      120.84      3.37 o 
   4  10  13      844.40      858.37     12.74 o 
   5  10  13      506.75      523.38     10.63 o 
   6  10  13      179.36      192.49      4.29 o 
   7  10  13       49.61       52.06      5.48 o 
  -5  11  13       26.03       24.35      1.84 o 
  -4  11  13      182.07      182.75      3.97 o 
  -3  11  13      214.31      209.82      4.49 o 
  -2  11  13       16.64       16.85      1.60 o 
  -1  11  13      187.78      187.08      4.09 o 
   0  11  13     1214.05     1169.38     19.41 o 
   1  11  13      188.73      192.09      5.25 o 
   2  11  13       17.67       16.66      1.63 o 
   3  11  13      217.65      210.84      5.24 o 
   4  11  13      185.22      186.74      4.26 o 
   5  11  13       24.41       23.77      2.06 o 
  -2  12  13      127.35      123.89      3.96 o 
  -1  12  13       62.95       64.97      3.16 o 
   0  12  13       24.10       38.09      2.74 o 
   1  12  13       65.52       68.16      2.77 o 
   2  12  13      126.84      113.30      4.17 o 
   3  12  13       70.00       75.35      5.48 o 
   0   1  14      242.37      274.07      5.51 o 
   1   1  14      601.04      734.21      9.68 o 
  -1   2  14     7521.79     7564.07    102.28 o 
   0   2  14       34.43       51.94      1.23 o 
   1   2  14     7541.43     7603.75    109.04 o 
   2   2  14     3539.16     3513.07     58.40 o 
  -2   3  14     3721.53     3829.34     65.13 o 
  -1   3  14     4126.31     4038.45     64.32 o 
   0   3  14    18930.24    18568.49    298.56 o 
   1   3  14     4107.04     4070.02     92.00 o 
   2   3  14     3725.28     3784.89     74.03 o 
   3   3  14     1613.38     1652.12     31.07 o 
  -3   4  14      859.91      890.78     19.05 o 
  -2   4  14     1836.06     1932.09     43.16 o 
  -1   4  14     4401.84     4300.06     77.73 o 
   0   4  14      534.10      632.08     13.00 o 
   1   4  14     4391.95     4270.58     73.06 o 
   2   4  14     1849.71     1925.15     35.42 o 
   3   4  14      869.07      887.02     18.17 o 
   4   4  14        1.60        4.33      1.21 o 
  -4   5  14      888.79      911.05     11.11 o 
  -3   5  14     1757.10     1845.95     32.23 o 
  -2   5  14       88.61       73.29      3.56 o 
  -1   5  14     3698.39     3784.59     90.75 o 
   0   5  14     4375.37     4196.63     88.29 o 
   1   5  14     3700.68     3610.55     77.83 o 
   2   5  14       89.84       75.79      3.00 o 
   3   5  14     1744.54     1737.38     31.95 o 
   4   5  14      880.06      902.33     11.25 o 
   5   5  14      140.41      124.83      3.16 o 
  -5   6  14      823.25      782.90     10.15 o 
  -4   6  14       81.16       78.57      2.11 o 
  -3   6  14     1637.32     1617.39     18.40 o 
  -2   6  14      469.08      457.36      6.48 o 
  -1   6  14      213.04      226.47      5.43 o 
   0   6  14     3738.84     3714.74     66.03 o 
   1   6  14      213.28      224.67      4.72 o 
   2   6  14      471.94      461.83      6.58 o 
   3   6  14     1631.54     1616.41     18.60 o 
   4   6  14       82.28       80.57      2.19 o 
   5   6  14      822.43      799.88      9.98 o 
   6   6  14      262.15      277.80      5.03 o 
  -6   7  14        1.99        9.79      1.51 o 
  -5   7  14      211.58      225.81      4.23 o 
  -4   7  14     1575.99     1555.58     22.00 o 
  -3   7  14     1624.47     1627.19     19.99 o 
  -2   7  14      129.30      133.77      2.84 o 
  -1   7  14     2210.89     2170.67     28.77 o 
   0   7  14       16.15       19.62      1.28 o 
   1   7  14     2218.36     2185.76     27.62 o 
   2   7  14      129.81      140.08      3.81 o 
   3   7  14     1639.34     1667.11     21.91 o 
   4   7  14     1580.65     1522.46     20.73 o 
   5   7  14      214.23      216.70      4.31 o 
   6   7  14        1.59        8.26      1.39 o 
   7   7  14      480.94      445.37      6.40 o 
  -7   8  14       49.67       52.79      2.11 o 
  -6   8  14     1059.71      973.42     13.82 o 
  -5   8  14     1113.93     1152.16     16.12 o 
  -4   8  14      721.54      740.64     12.65 o 
  -3   8  14       47.26       62.67      3.57 o 
  -2   8  14       11.73       21.59      1.70 o 
  -1   8  14      855.77      793.21     12.26 o 
   0   8  14      102.56       97.15      3.84 o 
   1   8  14      858.51      832.43     13.31 o 
   2   8  14       11.25       18.83      1.97 o 
   3   8  14       49.18       63.68      3.37 o 
   4   8  14      713.03      768.00     11.54 o 
   5   8  14     1118.24     1138.67     15.90 o 
   6   8  14     1061.55      973.65     12.90 o 
   7   8  14       50.56       55.80      2.06 o 
   8   8  14      776.00      708.36     10.77 o 
  -8   9  14        1.25        2.17      1.50 o 
  -7   9  14      109.28      127.61      3.70 o 
  -6   9  14      507.09      506.23      8.82 o 
  -5   9  14      338.18      375.45      7.05 o 
  -4   9  14     1385.39     1377.40     23.34 o 
  -3   9  14      859.41      893.92     15.83 o 
  -2   9  14      201.26      213.84      5.26 o 
  -1   9  14      749.43      683.57     11.08 o 
   0   9  14     1303.86     1310.79     18.88 o 
   1   9  14      756.80      694.28     10.15 o 
   2   9  14      203.12      221.76      4.60 o 
   3   9  14      852.84      884.10     14.44 o 
   4   9  14     1390.90     1398.52     21.21 o 
   5   9  14      336.95      372.50      6.37 o 
   6   9  14      507.74      505.87      7.99 o 
   7   9  14      107.56      123.97      3.06 o 
   8   9  14        1.22        6.39      2.18 o 
  -7  10  14        4.58        2.28      1.58 o 
  -6  10  14      213.76      201.52      4.69 o 
  -5  10  14      642.35      708.37     11.54 o 
  -4  10  14     1030.59     1047.95     17.38 o 
  -3  10  14      587.61      563.41     10.57 o 
  -2  10  14      153.10      148.13      4.03 o 
  -1  10  14      676.57      628.61     10.05 o 
   0  10  14      180.43      192.72      4.29 o 
   1  10  14      679.14      663.30     11.02 o 
   2  10  14      157.30      154.41      3.95 o 
   3  10  14      590.57      581.31      9.76 o 
   4  10  14     1034.96     1005.86     17.30 o 
   5  10  14      637.39      701.69     13.89 o 
   6  10  14      215.41      204.03      4.60 o 
   7  10  14        4.83       -2.74      2.74 o 
  -5  11  14        6.18       11.66      1.39 o 
  -4  11  14      401.55      395.33      6.85 o 
  -3  11  14       83.26       79.81      2.71 o 
  -2  11  14       42.78       45.66      2.32 o 
  -1  11  14      160.24      171.76      3.95 o 
   0  11  14      507.88      468.70      8.68 o 
   1  11  14      154.20      182.40      4.30 o 
   2  11  14       43.11       47.51      2.37 o 
   3  11  14       85.68       82.85      3.27 o 
   4  11  14      401.78      401.62      9.47 o 
   5  11  14        5.75       14.17      1.99 o 
  -2  12  14        6.65        7.43      1.58 o 
  -1  12  14      261.71      271.42      6.48 o 
   0  12  14       90.48      114.81      3.72 o 
   1  12  14      265.79      274.77      7.36 o 
   2  12  14        7.28        6.03      1.61 o 
   0   1  15    42042.17    37872.86    454.04 o 
   1   1  15     8312.14     7705.88    100.99 o 
  -1   2  15     4558.45     4563.06     63.43 o 
   0   2  15    15246.33    14269.24    183.36 o 
   1   2  15     4526.46     4495.10     60.69 o 
   2   2  15      188.67      160.63      2.76 o 
  -2   3  15      716.06      810.16     19.25 o 
  -1   3  15     2280.08     2349.15     42.33 o 
   0   3  15      423.16      494.01      9.10 o 
   1   3  15     2267.66     2287.44     47.51 o 
   2   3  15      729.76      816.35     14.93 o 
   3   3  15     1085.07     1184.61     22.15 o 
  -3   4  15     1437.43     1534.26     31.86 o 
  -2   4  15      111.38       93.53      3.39 o 
  -1   4  15     3517.81     3808.54     68.77 o 
   0   4  15     1027.25     1027.23     20.93 o 
   1   4  15     3514.56     3766.63     73.46 o 
   2   4  15      109.97       94.71      3.52 o 
   3   4  15     1443.79     1522.99     31.94 o 
   4   4  15        0.91        8.47      1.14 o 
  -4   5  15      347.94      325.72      4.59 o 
  -3   5  15     1827.88     1835.22     26.49 o 
  -2   5  15     1982.77     1969.86     37.05 o 
  -1   5  15     1498.07     1441.96     30.47 o 
   0   5  15      428.85      467.90     10.93 o 
   1   5  15     1496.31     1373.62     30.45 o 
   2   5  15     1993.59     1899.19     32.68 o 
   3   5  15     1829.09     1825.03     26.98 o 
   4   5  15      340.26      311.60      4.86 o 
   5   5  15      166.84      143.57      2.79 o 
  -5   6  15      144.40      161.56      3.16 o 
  -4   6  15      692.60      699.88      8.76 o 
  -3   6  15      286.39      336.53      4.82 o 
  -2   6  15     1864.93     1821.34     22.65 o 
  -1   6  15     1379.81     1286.56     24.87 o 
   0   6  15      232.50      252.79      5.13 o 
   1   6  15     1377.94     1285.66     21.72 o 
   2   6  15     1867.65     1832.29     23.25 o 
   3   6  15      295.98      347.53      4.48 o 
   4   6  15      688.24      691.35     10.27 o 
   5   6  15      143.71      159.44      3.16 o 
   6   6  15     2150.42     2018.28     25.81 o 
  -6   7  15     1665.88     1693.17     23.40 o 
  -5   7  15     1297.71     1300.68     17.41 o 
  -4   7  15     3422.67     3302.16     48.13 o 
  -3   7  15     2932.29     2774.26     36.48 o 
  -2   7  15      525.58      507.27      7.36 o 
  -1   7  15     1079.80     1085.53     14.12 o 
   0   7  15      162.98      162.23      3.10 o 
   1   7  15     1084.35     1105.51     14.61 o 
   2   7  15      521.58      515.44      8.22 o 
   3   7  15     2938.24     2818.46     33.55 o 
   4   7  15     3431.48     3327.33     46.19 o 
   5   7  15     1304.71     1352.07     18.15 o 
   6   7  15     1668.40     1712.36     21.67 o 
   7   7  15      586.93      708.90      9.96 o 
  -7   8  15      326.17      294.79      5.09 o 
  -6   8  15      589.94      593.09      9.09 o 
  -5   8  15     1850.57     1828.53     25.13 o 
  -4   8  15     1457.11     1537.19     24.05 o 
  -3   8  15      134.61      144.43      4.12 o 
  -2   8  15      672.02      671.19     10.57 o 
  -1   8  15      863.90      811.59     13.87 o 
   0   8  15       42.13       36.83      1.98 o 
   1   8  15      870.70      831.36     12.58 o 
   2   8  15      677.01      695.73     14.53 o 
   3   8  15      135.19      132.40      3.52 o 
   4   8  15     1456.21     1569.59     22.23 o 
   5   8  15     1861.76     1895.95     24.92 o 
   6   8  15      587.61      603.20      9.07 o 
   7   8  15      325.07      295.20      4.85 o 
   8   8  15      103.30      145.68      4.05 o 
  -8   9  15      261.99      248.73      6.26 o 
  -7   9  15      423.71      435.48     10.18 o 
  -6   9  15       60.44       72.27      2.85 o 
  -5   9  15       81.96       79.48      3.13 o 
  -4   9  15      438.98      406.89      8.15 o 
  -3   9  15       45.40       53.84      3.04 o 
  -2   9  15      276.91      278.29      6.23 o 
  -1   9  15      282.17      279.77      5.28 o 
   0   9  15      214.65      200.38      4.23 o 
   1   9  15      281.20      276.92      5.86 o 
   2   9  15      280.38      277.42      5.33 o 
   3   9  15       46.82       54.55      2.78 o 
   4   9  15      433.89      399.13     10.57 o 
   5   9  15       80.32       76.19      2.40 o 
   6   9  15       59.19       71.00      2.30 o 
   7   9  15      421.08      430.11      7.50 o 
   8   9  15      262.64      250.56      7.79 o 
  -7  10  15        9.12        6.34      1.75 o 
  -6  10  15       13.28       17.40      1.68 o 
  -5  10  15      120.35      128.09      4.39 o 
  -4  10  15      139.60      151.74      4.17 o 
  -3  10  15      393.53      366.13      7.42 o 
  -2  10  15      198.61      186.66      5.13 o 
  -1  10  15      279.15      292.75      5.40 o 
   0  10  15      288.05      310.31      6.91 o 
   1  10  15      277.14      279.95      5.72 o 
   2  10  15      198.79      191.23      4.67 o 
   3  10  15      391.28      374.58      6.89 o 
   4  10  15      136.44      142.29      3.68 o 
   5  10  15      113.29      118.61      4.48 o 
   6  10  15       13.70       19.42      1.84 o 
   7  10  15        8.65        2.74      2.74 o 
  -5  11  15       57.05       49.10      2.74 o 
  -4  11  15      340.65      308.35      5.74 o 
  -3  11  15       12.98       17.06      2.43 o 
  -2  11  15       86.97       92.87      2.93 o 
  -1  11  15      250.92      268.61      6.20 o 
   0  11  15      190.59      183.54      4.60 o 
   1  11  15      246.31      262.59      6.23 o 
   2  11  15       84.51       91.85      3.04 o 
   3  11  15       13.15       18.83      1.84 o 
   4  11  15      339.10      323.07      6.27 o 
   5  11  15       59.88       45.21      5.48 o 
  -2  12  15      197.49      183.13      5.23 o 
  -1  12  15       44.04       51.36      3.72 o 
   0  12  15      326.87      337.04      7.64 o 
   1  12  15       45.16       44.04      2.51 o 
   2  12  15      191.97      169.24      6.24 o 
   0   0  16   139006.52   126595.46   3580.30 o 
   0   1  16     5095.84     5050.05     64.53 o 
   1   1  16    12852.61    12310.84    171.01 o 
  -1   2  16     5949.74     5754.06     77.29 o 
   0   2  16        3.67       14.52      1.07 o 
   1   2  16     5956.93     5705.70     90.79 o 
   2   2  16      448.62      404.71      6.61 o 
  -2   3  16     5684.07     5795.40     91.29 o 
  -1   3  16     2329.61     2299.96     38.68 o 
   0   3  16     2406.93     2627.20     39.09 o 
   1   3  16     2328.64     2266.99     38.46 o 
   2   3  16     5652.94     5506.30    117.14 o 
   3   3  16      482.85      448.85      8.95 o 
  -3   4  16      738.42      805.55     17.18 o 
  -2   4  16      920.92      887.52     27.70 o 
  -1   4  16     2761.69     2760.14     46.58 o 
   0   4  16      247.78      283.80      6.28 o 
   1   4  16     2743.74     2792.30     55.96 o 
   2   4  16      908.61      935.55     22.09 o 
   3   4  16      741.15      796.32     17.96 o 
   4   4  16        0.52        3.81      1.31 o 
  -4   5  16      151.55      143.17      2.66 o 
  -3   5  16     1938.09     1994.23     25.68 o 
  -2   5  16     4841.60     4899.99     91.81 o 
  -1   5  16     1595.60     1509.58     29.45 o 
   0   5  16      248.70      252.50      7.49 o 
   1   5  16     1598.91     1503.98     32.75 o 
   2   5  16     4834.51     4916.08     70.72 o 
   3   5  16     1942.46     1969.51     26.09 o 
   4   5  16      146.37      136.82      2.63 o 
   5   5  16      540.77      546.72      7.10 o 
  -5   6  16      507.26      556.71      7.70 o 
  -4   6  16      132.16      133.71      2.59 o 
  -3   6  16      327.28      307.35      4.88 o 
  -2   6  16      858.18      808.29     12.49 o 
  -1   6  16      901.45      911.69     12.74 o 
   0   6  16     1319.33     1167.16     17.34 o 
   1   6  16      901.14      920.53     15.70 o 
   2   6  16      849.75      782.86     10.19 o 
   3   6  16      327.18      300.89      4.13 o 
   4   6  16      131.63      137.45      2.70 o 
   5   6  16      502.50      541.61      7.98 o 
   6   6  16     3500.86     3331.30     46.08 o 
  -6   7  16     1035.32     1045.90     14.02 o 
  -5   7  16      210.18      251.40      4.48 o 
  -4   7  16      780.10      799.64     12.16 o 
  -3   7  16       95.81      105.63      4.03 o 
  -2   7  16     1020.62      990.26     13.07 o 
  -1   7  16      306.86      325.92      5.12 o 
   0   7  16      788.99      790.88     10.83 o 
   1   7  16      306.08      325.86      5.10 o 
   2   7  16     1012.33      974.56     15.43 o 
   3   7  16      100.46      113.62      2.48 o 
   4   7  16      782.92      798.43     10.93 o 
   5   7  16      214.69      246.85      4.67 o 
   6   7  16     1045.80     1036.87     14.57 o 
   7   7  16        3.73        8.79      1.43 o 
  -7   8  16      678.42      662.09     10.35 o 
  -6   8  16      620.92      603.28      9.92 o 
  -5   8  16      720.97      744.24     11.58 o 
  -4   8  16      279.86      271.85      5.81 o 
  -3   8  16     1365.99     1289.39     22.34 o 
  -2   8  16      844.81      867.47     13.33 o 
  -1   8  16      336.72      307.32      5.26 o 
   0   8  16      586.86      623.48     10.63 o 
   1   8  16      340.16      304.58      5.94 o 
   2   8  16      845.79      905.59     14.45 o 
   3   8  16     1368.05     1319.27     21.78 o 
   4   8  16      271.07      269.51      5.72 o 
   5   8  16      713.64      728.63     10.66 o 
   6   8  16      616.71      619.66      9.16 o 
   7   8  16      680.35      667.23      9.87 o 
   8   8  16      390.32      371.41      6.76 o 
  -8   9  16      259.86      250.28      7.03 o 
  -7   9  16      148.67      122.81      3.60 o 
  -6   9  16      125.18      150.73      3.90 o 
  -5   9  16       17.94       20.85      2.11 o 
  -4   9  16     1187.49     1224.66     20.66 o 
  -3   9  16      447.32      452.01      8.87 o 
  -2   9  16      105.71      105.76      3.60 o 
  -1   9  16      457.54      411.43      7.07 o 
   0   9  16      235.00      239.62      5.10 o 
   1   9  16      454.96      413.40      7.67 o 
   2   9  16      104.20      102.44      3.72 o 
   3   9  16      446.56      444.70      8.60 o 
   4   9  16     1173.85     1200.28     19.25 o 
   5   9  16       17.40       23.13      1.77 o 
   6   9  16      125.08      151.78      3.69 o 
   7   9  16      148.67      126.24      3.51 o 
   8   9  16      263.51      275.38     12.33 o 
  -7  10  16       32.39       38.36      5.48 o 
  -6  10  16      136.24      139.30      3.70 o 
  -5  10  16      318.42      292.33      6.10 o 
  -4  10  16      817.98      831.76     14.54 o 
  -3  10  16     1478.63     1456.45     24.36 o 
  -2  10  16      732.45      725.59     11.96 o 
  -1  10  16      500.76      480.52      8.58 o 
   0  10  16       20.50       25.56      2.35 o 
   1  10  16      496.16      474.85      7.93 o 
   2  10  16      737.99      724.72     11.98 o 
   3  10  16     1483.67     1486.30     23.18 o 
   4  10  16      816.44      838.61     12.63 o 
   5  10  16      324.36      302.25      6.67 o 
   6  10  16      131.66      130.18      3.89 o 
  -5  11  16      373.65      292.45      6.80 o 
  -4  11  16      333.40      287.55      5.29 o 
  -3  11  16      471.09      460.43      7.85 o 
  -2  11  16      172.15      168.91      4.12 o 
  -1  11  16      439.04      437.97      8.71 o 
   0  11  16      422.87      443.27      9.14 o 
   1  11  16      440.24      474.06     12.25 o 
   2  11  16      174.26      164.73      4.17 o 
   3  11  16      468.79      464.60      8.39 o 
   4  11  16      333.54      282.23      5.70 o 
  -2  12  16      116.03      132.88      5.26 o 
  -1  12  16      267.10      276.67      7.36 o 
   0  12  16       15.32       29.60      2.06 o 
   1  12  16      269.86      259.36      7.36 o 
   2  12  16      116.00      142.49      8.22 o 
   0   1  17       60.59       83.96      1.95 o 
   1   1  17    20887.35    20330.24    278.61 o 
  -1   2  17     2160.42     2296.37     35.97 o 
   0   2  17      181.02      178.81      4.82 o 
   1   2  17     2128.83     2307.17     33.58 o 
   2   2  17     3037.11     2997.80     46.04 o 
  -2   3  17     4025.99     3981.14     66.42 o 
  -1   3  17      366.55      344.28      6.51 o 
   0   3  17      519.01      544.70      9.62 o 
   1   3  17      361.55      333.92      7.83 o 
   2   3  17     4000.74     3830.87    116.54 o 
   3   3  17     1531.77     1604.43     31.64 o 
  -3   4  17     2083.10     2023.89     43.76 o 
  -2   4  17     7888.91     7727.73    199.70 o 
  -1   4  17     4911.99     4806.34     89.97 o 
   0   4  17     1384.14     1633.96     31.64 o 
   1   4  17     4899.18     4725.19     84.34 o 
   2   4  17     7901.51     7661.83    157.46 o 
   3   4  17     2090.03     2063.81     48.27 o 
   4   4  17      369.48      350.53      5.63 o 
  -4   5  17     2862.08     2766.26     33.23 o 
  -3   5  17      405.99      385.76      6.63 o 
  -2   5  17      928.49     1038.01     21.77 o 
  -1   5  17     3737.84     3641.44     60.68 o 
   0   5  17      979.15      941.03     23.06 o 
   1   5  17     3722.94     3569.52     60.40 o 
   2   5  17      930.28     1020.18     15.53 o 
   3   5  17      413.58      385.14      5.31 o 
   4   5  17     2861.16     2744.23     34.80 o 
   5   5  17      880.03      908.72     11.04 o 
  -5   6  17       54.53       62.44      2.21 o 
  -4   6  17      252.08      262.84      3.98 o 
  -3   6  17      597.46      584.52      8.18 o 
  -2   6  17       61.59       90.43      2.56 o 
  -1   6  17      697.35      701.38      9.55 o 
   0   6  17       34.89       32.16      1.40 o 
   1   6  17      705.77      698.33     10.13 o 
   2   6  17       61.84       92.41      2.06 o 
   3   6  17      599.68      580.33      7.37 o 
   4   6  17      249.58      260.96      4.55 o 
   5   6  17       55.57       66.20      2.34 o 
   6   6  17       10.06       12.52      1.57 o 
  -6   7  17      825.52      797.80     11.89 o 
  -5   7  17      219.72      217.75      4.73 o 
  -4   7  17       40.85       35.31      2.08 o 
  -3   7  17      367.96      355.78      6.40 o 
  -2   7  17       10.01       17.44      1.42 o 
  -1   7  17       99.18       90.75      2.33 o 
   0   7  17     2138.63     2116.93     27.08 o 
   1   7  17       95.51       85.56      2.10 o 
   2   7  17        9.96       19.49      1.45 o 
   3   7  17      357.75      341.25      5.41 o 
   4   7  17       40.73       35.17      2.57 o 
   5   7  17      220.61      227.43      4.38 o 
   6   7  17      829.62      797.39     11.61 o 
   7   7  17      194.07      166.25      3.47 o 
  -7   8  17     1171.30     1108.12     16.48 o 
  -6   8  17       31.37       36.29      2.14 o 
  -5   8  17      334.06      355.34      6.51 o 
  -4   8  17      875.80      893.57     14.55 o 
  -3   8  17     1158.55     1152.10     19.65 o 
  -2   8  17       40.56       57.72      2.47 o 
  -1   8  17      202.61      178.77      4.10 o 
   0   8  17     3211.40     3122.71     46.83 o 
   1   8  17      199.79      178.20      4.69 o 
   2   8  17       39.63       52.22      2.55 o 
   3   8  17     1159.07     1135.43     19.36 o 
   4   8  17      889.72      902.97     13.57 o 
   5   8  17      334.95      355.09      5.71 o 
   6   8  17       31.87       31.17      2.03 o 
   7   8  17     1167.52     1131.95     16.44 o 
   8   8  17       44.25       68.92      2.76 o 
  -8   9  17      103.11      121.94      8.22 o 
  -7   9  17      694.46      654.56     10.66 o 
  -6   9  17      602.50      600.32     10.88 o 
  -5   9  17      201.22      191.43      4.90 o 
  -4   9  17      629.35      612.85     11.37 o 
  -3   9  17      547.69      522.85     10.10 o 
  -2   9  17     2239.85     2259.54     36.78 o 
  -1   9  17     1455.02     1440.31     24.35 o 
   0   9  17        7.93       24.40      2.04 o 
   1   9  17     1456.84     1418.48     22.59 o 
   2   9  17     2226.33     2296.45     31.96 o 
   3   9  17      551.73      537.95      9.34 o 
   4   9  17      631.50      619.57     11.25 o 
   5   9  17      198.59      188.79      3.84 o 
   6   9  17      599.04      583.90     13.04 o 
   7   9  17      697.32      665.19     15.00 o 
  -6  10  17      138.63      155.07      3.60 o 
  -5  10  17      659.04      659.57     11.69 o 
  -4  10  17        1.62        5.84      1.89 o 
  -3  10  17       34.57       36.98      2.47 o 
  -2  10  17      568.30      582.75     10.13 o 
  -1  10  17      608.65      603.23     12.73 o 
   0  10  17      323.14      298.14      7.02 o 
   1  10  17      606.75      590.73      9.31 o 
   2  10  17      566.07      596.24     10.05 o 
   3  10  17       35.06       34.07      2.13 o 
   4  10  17        1.85        6.69      1.95 o 
   5  10  17      658.17      660.81     13.84 o 
   6  10  17      140.23      162.58      4.59 o 
  -5  11  17      243.08      239.13      8.72 o 
  -4  11  17        9.90       19.95      1.68 o 
  -3  11  17       63.59       57.64      2.67 o 
  -2  11  17       61.59       46.79      2.47 o 
  -1  11  17       86.62       94.30      3.37 o 
   0  11  17       46.27       48.85      2.79 o 
   1  11  17       87.04       92.51      3.04 o 
   2  11  17       61.72       51.58      2.47 o 
   3  11  17       63.66       58.58      2.67 o 
   4  11  17        9.85       21.48      1.68 o 
   5  11  17      236.59      220.58     10.96 o 
  -1  12  17      133.68      133.65      5.26 o 
   0  12  17      354.56      382.14      9.43 o 
   1  12  17      133.96      132.90      5.26 o 
   0   1  18      312.37      349.89      5.07 o 
   1   1  18      879.53      802.88     11.43 o 
  -1   2  18     2950.19     3014.38     47.54 o 
   0   2  18     2815.17     2862.46     44.13 o 
   1   2  18     2968.84     3068.56     42.63 o 
   2   2  18     2941.62     2898.12     44.58 o 
  -2   3  18     1574.69     1641.24     32.54 o 
  -1   3  18     1790.37     1849.76     33.67 o 
   0   3  18       70.34       83.24      2.27 o 
   1   3  18     1799.70     1880.07     31.62 o 
   2   3  18     1565.15     1605.81     34.22 o 
   3   3  18     3665.90     3752.24     80.46 o 
  -3   4  18      415.21      454.47      8.78 o 
  -2   4  18      937.78     1140.19     25.61 o 
  -1   4  18     1079.54      986.06     20.32 o 
   0   4  18     7257.50     7898.24    149.72 o 
   1   4  18     1095.77     1035.66     22.12 o 
   2   4  18      931.59     1198.28     28.43 o 
   3   4  18      410.67      456.64      8.35 o 
   4   4  18      687.06      750.49     10.27 o 
  -4   5  18      696.24      683.04      9.31 o 
  -3   5  18     2225.37     2350.76     33.67 o 
  -2   5  18      611.01      684.02     14.92 o 
  -1   5  18      736.84      770.88     13.77 o 
   0   5  18     1583.86     1492.84     41.88 o 
   1   5  18      726.09      770.26     11.93 o 
   2   5  18      611.54      677.05     10.60 o 
   3   5  18     2247.47     2351.31     27.34 o 
   4   5  18      688.05      669.52      8.89 o 
   5   5  18      706.28      693.98      9.07 o 
  -5   6  18       54.19       48.64      2.19 o 
  -4   6  18     1328.33     1266.91     15.03 o 
  -3   6  18      601.64      657.74      9.11 o 
  -2   6  18      468.15      455.18      7.06 o 
  -1   6  18      350.19      334.29      5.12 o 
   0   6  18     1280.04     1403.86     16.81 o 
   1   6  18      344.37      329.43      5.34 o 
   2   6  18      472.77      456.04      6.98 o 
   3   6  18      596.62      649.06      8.63 o 
   4   6  18     1324.04     1257.75     16.21 o 
   5   6  18       55.33       52.49      2.25 o 
   6   6  18        0.00        2.19      1.40 o 
  -6   7  18     1159.90     1155.69     15.28 o 
  -5   7  18      184.45      156.00      3.90 o 
  -4   7  18      476.40      466.91      8.96 o 
  -3   7  18      166.66      186.19      4.11 o 
  -2   7  18      217.58      224.76      4.23 o 
  -1   7  18       75.43       62.64      2.05 o 
   0   7  18      505.63      515.09      8.11 o 
   1   7  18       75.81       61.68      1.94 o 
   2   7  18      211.01      212.80      4.07 o 
   3   7  18      163.06      184.00      3.55 o 
   4   7  18      484.78      476.59      7.95 o 
   5   7  18      187.03      158.17      3.80 o 
   6   7  18     1157.89     1148.61     17.09 o 
   7   7  18      987.24      951.67     12.75 o 
  -7   8  18      613.09      626.23      9.73 o 
  -6   8  18      878.32      892.82     19.05 o 
  -5   8  18      293.95      336.38      7.13 o 
  -4   8  18       96.75      117.34      3.62 o 
  -3   8  18     1895.08     1822.75     30.92 o 
  -2   8  18      179.42      176.27      4.77 o 
  -1   8  18     1011.94     1014.78     15.41 o 
   0   8  18      145.02      150.82      3.38 o 
   1   8  18     1014.08     1034.52     19.32 o 
   2   8  18      182.32      188.56      4.36 o 
   3   8  18     1891.07     1856.29     30.10 o 
   4   8  18       95.87      112.06      2.92 o 
   5   8  18      293.22      339.72      5.74 o 
   6   8  18      883.82      918.96     13.75 o 
   7   8  18      609.55      627.09      9.76 o 
   8   8  18       40.04       30.12      1.90 o 
  -7   9  18        9.41       12.02      1.33 o 
  -6   9  18      762.48      779.82     12.49 o 
  -5   9  18      598.56      633.43     11.29 o 
  -4   9  18      790.35      711.29     12.92 o 
  -3   9  18     1785.98     1798.77     29.89 o 
  -2   9  18     1240.91     1260.69     24.03 o 
  -1   9  18       25.29       31.41      2.12 o 
   0   9  18     5464.10     5190.29     82.59 o 
   1   9  18       27.76       38.01      3.46 o 
   2   9  18     1261.94     1295.67     18.61 o 
   3   9  18     1795.24     1838.68     29.82 o 
   4   9  18      791.92      720.37     12.65 o 
   5   9  18      593.58      612.17      9.76 o 
   6   9  18      758.19      759.75     12.39 o 
   7   9  18       10.31       14.14      2.06 o 
  -6  10  18      179.39      194.07      4.93 o 
  -5  10  18      969.31      967.13     16.09 o 
  -4  10  18        0.42        1.69      1.53 o 
  -3  10  18      203.92      195.96      5.71 o 
  -2  10  18      273.93      280.70      6.43 o 
  -1  10  18      711.31      693.36     13.74 o 
   0  10  18     1696.45     1572.47     24.43 o 
   1  10  18      716.23      686.56     10.64 o 
   2  10  18      275.00      282.71      5.66 o 
   3  10  18      202.79      207.60      4.55 o 
   4  10  18        0.41        4.75      1.80 o 
   5  10  18      979.39      967.99     23.79 o 
   6  10  18      178.99      207.44      6.03 o 
  -4  11  18      259.18      248.21      5.29 o 
  -3  11  18       11.36       20.40      1.53 o 
  -2  11  18       16.26       14.52      1.74 o 
  -1  11  18      135.22      133.11      3.53 o 
   0  11  18       81.41       92.37      3.90 o 
   1  11  18      136.91      137.99      4.80 o 
   2  11  18       16.26       13.18      1.47 o 
   3  11  18       12.02       19.79      1.60 o 
   4  11  18      255.04      254.70      7.26 o 
  -1  12  18      104.51       92.34      3.96 o 
   0  12  18       24.49       38.26      3.85 o 
   1   1  19     5430.42     6033.86     86.36 o 
  -1   2  19     3204.72     3171.46     51.65 o 
   0   2  19     2252.20     2287.40     34.97 o 
   1   2  19     3225.50     3127.43     48.99 o 
   2   2  19     1969.08     2036.91     31.58 o 
  -2   3  19     1080.33     1133.65     22.69 o 
  -1   3  19    11359.41    12230.48    215.64 o 
   0   3  19      810.42      751.15     14.21 o 
   1   3  19    11350.71    12147.79    203.26 o 
   2   3  19     1070.15     1115.55     27.09 o 
   3   3  19    18363.69    19881.78    413.15 o 
  -3   4  19      335.73      349.90     11.32 o 
  -2   4  19      675.32      637.91     14.67 o 
  -1   4  19      676.71      706.95     15.34 o 
   0   4  19     1311.97     1220.71     23.99 o 
   1   4  19      679.51      709.72     14.39 o 
   2   4  19      686.46      663.91     16.24 o 
   3   4  19      341.42      362.40      6.71 o 
   4   4  19     3872.03     3784.88     45.85 o 
  -4   5  19      141.97      152.85      3.27 o 
  -3   5  19     2324.90     2296.35     32.91 o 
  -2   5  19     1512.11     1629.60     27.40 o 
  -1   5  19      537.62      538.57     10.10 o 
   0   5  19       27.90       24.99      1.46 o 
   1   5  19      531.05      519.22      8.50 o 
   2   5  19     1523.93     1608.88     25.39 o 
   3   5  19     2336.13     2296.57     31.43 o 
   4   5  19      138.35      146.86      2.95 o 
   5   5  19      854.00      868.41     10.71 o 
  -5   6  19       63.36       59.06      2.29 o 
  -4   6  19      708.24      695.85      9.21 o 
  -3   6  19      301.89      324.91      5.88 o 
  -2   6  19      442.04      422.91      6.55 o 
  -1   6  19     3600.33     3502.27     43.39 o 
   0   6  19     3989.93     3825.49     44.27 o 
   1   6  19     3567.18     3454.22     42.63 o 
   2   6  19      444.35      401.96      6.42 o 
   3   6  19      300.40      326.66      5.01 o 
   4   6  19      707.73      700.15      9.77 o 
   5   6  19       62.92       63.18      2.39 o 
   6   6  19       24.67       28.21      1.90 o 
  -6   7  19      461.57      457.71      7.70 o 
  -5   7  19     1365.66     1333.07     18.37 o 
  -4   7  19      685.88      647.67     11.09 o 
  -3   7  19       42.36       44.65      2.40 o 
  -2   7  19     4813.69     4618.17     61.63 o 
  -1   7  19      481.23      454.47      6.75 o 
   0   7  19      438.93      435.62      6.42 o 
   1   7  19      485.38      469.93      6.90 o 
   2   7  19     4821.33     4639.32     57.69 o 
   3   7  19       41.89       42.24      2.16 o 
   4   7  19      693.46      672.43     10.51 o 
   5   7  19     1358.73     1323.83     18.28 o 
   6   7  19      458.66      452.97      9.08 o 
   7   7  19       53.57       48.27      3.10 o 
  -7   8  19       92.98      107.23      3.14 o 
  -6   8  19     1043.15     1040.58     15.58 o 
  -5   8  19     1207.69     1202.13     19.16 o 
  -4   8  19     1635.69     1661.88     25.72 o 
  -3   8  19     1394.25     1345.00     22.90 o 
  -2   8  19      569.28      595.27     10.53 o 
  -1   8  19     3587.20     3465.63     49.54 o 
   0   8  19     2067.03     1936.32     26.36 o 
   1   8  19     3593.54     3604.50     53.00 o 
   2   8  19      564.34      608.85     11.10 o 
   3   8  19     1394.51     1337.89     20.96 o 
   4   8  19     1626.63     1672.46     28.25 o 
   5   8  19     1209.22     1210.90     17.70 o 
   6   8  19     1041.61     1041.03     15.49 o 
   7   8  19       93.59      106.62      3.54 o 
   8   8  19        6.83        3.27      1.19 o 
  -7   9  19       56.53       62.44      2.25 o 
  -6   9  19       26.76       49.21      2.32 o 
  -5   9  19      758.49      765.03     13.62 o 
  -4   9  19      471.67      531.68      9.86 o 
  -3   9  19     1042.95      999.23     17.38 o 
  -2   9  19      573.10      586.64     14.00 o 
  -1   9  19     2612.45     2464.71     35.47 o 
   0   9  19       46.76       62.86      2.98 o 
   1   9  19     2620.57     2526.07     45.19 o 
   2   9  19      571.13      589.41      9.41 o 
   3   9  19     1041.92     1011.54     17.15 o 
   4   9  19      467.37      524.23      9.18 o 
   5   9  19      764.40      775.06     12.74 o 
   6   9  19       25.81       40.39      2.19 o 
   7   9  19       57.32       60.19      3.03 o 
  -6  10  19      126.90      160.53      4.72 o 
  -5  10  19      302.40      284.67      5.80 o 
  -4  10  19      402.68      362.40      8.05 o 
  -3  10  19      107.13      130.37      4.34 o 
  -2  10  19       79.58       85.92      4.19 o 
  -1  10  19      215.71      232.90      7.81 o 
   0  10  19        1.42        7.56      1.56 o 
   1  10  19      216.26      233.16      4.69 o 
   2  10  19       76.45       80.18      3.95 o 
   3  10  19      106.18      126.38      3.29 o 
   4  10  19      403.95      356.53      7.33 o 
   5  10  19      302.84      284.84      6.94 o 
   6  10  19      130.76      160.76      6.24 o 
  -4  11  19      136.36      134.56      4.25 o 
  -3  11  19      275.64      269.60      6.13 o 
  -2  11  19        9.96       11.14      1.43 o 
  -1  11  19      197.28      212.00      4.49 o 
   0  11  19       19.25       28.49      2.14 o 
   1  11  19      197.95      214.80      4.61 o 
   2  11  19       10.45        9.72      1.43 o 
   3  11  19      270.13      271.49      5.11 o 
   4  11  19      139.54      139.23      5.81 o 
   0   0  20      510.14      555.46     15.39 o 
   0   1  20     4857.29     4821.47     65.17 o 
   1   1  20     1755.25     1775.88     25.76 o 
  -1   2  20     6467.46     6894.61    104.01 o 
   0   2  20     2438.92     2441.97     37.33 o 
   1   2  20     6444.75     6834.61    103.64 o 
   2   2  20       25.41       42.06      2.27 o 
  -2   3  20     1583.87     1784.31     31.83 o 
  -1   3  20     1560.44     1750.17     31.56 o 
   0   3  20      345.16      347.02      6.47 o 
   1   3  20     1563.06     1738.04     28.84 o 
   2   3  20     1581.21     1767.69     35.01 o 
   3   3  20     1897.18     2129.11     45.43 o 
  -3   4  20      337.96      308.13      6.30 o 
  -2   4  20     3156.63     3361.41     63.18 o 
  -1   4  20     1541.70     1699.46     32.88 o 
   0   4  20     2921.53     3133.79     60.03 o 
   1   4  20     1535.41     1685.40     32.80 o 
   2   4  20     3159.05     3337.16     59.46 o 
   3   4  20      344.77      301.36      5.07 o 
   4   4  20       75.58       71.58      1.83 o 
  -4   5  20      199.47      202.66      3.49 o 
  -3   5  20      387.47      434.76      6.82 o 
  -2   5  20     2288.96     2299.15     35.08 o 
  -1   5  20     3754.47     3910.24     58.57 o 
   0   5  20       24.26       35.99      1.91 o 
   1   5  20     3755.66     3826.57     56.52 o 
   2   5  20     2308.10     2303.90     31.36 o 
   3   5  20      383.71      433.14      5.75 o 
   4   5  20      202.84      210.89      3.56 o 
   5   5  20      175.33      171.09      2.97 o 
  -5   6  20      117.83      120.33      3.13 o 
  -4   6  20      342.69      350.02      5.63 o 
  -3   6  20       74.05       82.56      2.47 o 
  -2   6  20      816.57      834.09     11.22 o 
  -1   6  20     5349.45     5121.83     63.14 o 
   0   6  20       57.78       60.16      1.89 o 
   1   6  20     5336.73     5029.31     61.95 o 
   2   6  20      818.92      822.40     11.33 o 
   3   6  20       73.47       77.56      2.02 o 
   4   6  20      344.20      359.13      5.39 o 
   5   6  20      118.43      116.15      3.02 o 
   6   6  20      392.33      362.10      6.51 o 
  -6   7  20      339.74      335.29      6.08 o 
  -5   7  20     1161.69     1222.12     20.46 o 
  -4   7  20       93.57       81.92      2.77 o 
  -3   7  20     1062.10     1052.96     17.61 o 
  -2   7  20      143.89      141.81      3.41 o 
  -1   7  20        4.32        9.51      1.34 o 
   0   7  20      169.86      158.23      3.13 o 
   1   7  20        4.65        8.63      1.23 o 
   2   7  20      144.80      142.90      4.08 o 
   3   7  20     1051.14     1054.54     16.79 o 
   4   7  20       91.73       79.37      2.77 o 
   5   7  20     1163.58     1179.76     16.78 o 
   6   7  20      339.71      332.91      6.13 o 
   7   7  20      101.91       98.29      3.68 o 
  -7   8  20      295.24      278.47      5.63 o 
  -6   8  20       10.24       12.59      1.90 o 
  -5   8  20      251.97      237.95      5.70 o 
  -4   8  20     1275.01     1250.16     19.76 o 
  -3   8  20      698.93      744.05     14.05 o 
  -2   8  20      405.72      375.77      7.37 o 
  -1   8  20       29.91       40.57      2.15 o 
   0   8  20     2938.80     2830.24     40.04 o 
   1   8  20       32.55       40.65      2.49 o 
   2   8  20      414.31      399.34      7.12 o 
   3   8  20      694.95      751.00     16.44 o 
   4   8  20     1275.09     1250.81     20.09 o 
   5   8  20      253.50      229.26      4.39 o 
   6   8  20       10.67       10.13      1.38 o 
   7   8  20      298.13      279.32      5.92 o 
   8   8  20        0.07        1.71      1.24 o 
  -7   9  20      291.00      268.76      5.05 o 
  -6   9  20      706.67      707.23     11.52 o 
  -5   9  20      567.04      534.56      9.34 o 
  -4   9  20      239.66      256.66      5.41 o 
  -3   9  20       30.52       51.22      4.68 o 
  -2   9  20       47.71       43.99      3.06 o 
  -1   9  20       95.05      103.28      3.24 o 
   0   9  20      365.63      359.87      7.02 o 
   1   9  20       97.22      114.63      4.85 o 
   2   9  20       48.61       51.64      2.78 o 
   3   9  20       34.02       51.05      3.68 o 
   4   9  20      239.99      269.10      5.56 o 
   5   9  20      561.73      541.98     10.11 o 
   6   9  20      707.19      707.97     14.45 o 
   7   9  20      286.90      281.46      6.95 o 
  -6  10  20      109.67      106.98      3.73 o 
  -5  10  20       12.33       19.81      1.84 o 
  -4  10  20      114.99      126.28      4.01 o 
  -3  10  20       96.40      107.03      4.01 o 
  -2  10  20      537.50      463.10      7.77 o 
  -1  10  20      644.75      627.42     13.04 o 
   0  10  20       65.27       53.69      2.60 o 
   1  10  20      643.29      628.92     10.32 o 
   2  10  20      540.02      464.40      8.19 o 
   3  10  20       98.27      109.52      3.18 o 
   4  10  20      114.00      129.96      4.46 o 
   5  10  20       12.06       20.74      1.97 o 
   6  10  20      109.44      117.88      7.12 o 
  -4  11  20        5.75        5.14      1.37 o 
  -3  11  20       47.89       48.97      2.54 o 
  -2  11  20      247.23      221.52      5.00 o 
  -1  11  20       20.83       28.65      1.79 o 
   0  11  20     1602.45     1566.77     26.05 o 
   1  11  20       20.46       27.50      1.79 o 
   2  11  20      246.74      226.17      4.42 o 
   3  11  20       47.97       49.49      2.40 o 
   4  11  20        5.66        8.22      2.74 o 
   0   1  21     2384.02     2576.47     35.19 o 
   1   1  21      675.28      700.26     10.02 o 
  -1   2  21     2276.63     2388.34     37.08 o 
   0   2  21     3090.26     3155.30     48.14 o 
   1   2  21     2264.80     2420.22     40.55 o 
   2   2  21     7001.73     7343.42    118.11 o 
  -2   3  21       99.40       82.64      2.60 o 
  -1   3  21     1515.42     1680.19     30.11 o 
   0   3  21      557.38      678.58     13.05 o 
   1   3  21     1522.88     1651.94     27.63 o 
   2   3  21       99.50       82.31      3.08 o 
   3   3  21     2772.42     2714.17     51.20 o 
  -3   4  21      963.49      939.79     14.45 o 
  -2   4  21     4337.41     4179.04     88.11 o 
  -1   4  21     1328.23     1433.60     30.18 o 
   0   4  21       60.11       75.67      4.44 o 
   1   4  21     1318.98     1415.34     27.85 o 
   2   4  21     4337.89     4309.84     69.00 o 
   3   4  21      955.72      919.35     13.08 o 
   4   4  21      361.84      348.48      5.10 o 
  -4   5  21     2818.59     2701.60     36.01 o 
  -3   5  21      966.54      977.61     14.89 o 
  -2   5  21       72.56       76.36      2.29 o 
  -1   5  21     1449.90     1500.15     21.76 o 
   0   5  21     2692.18     2620.00     37.93 o 
   1   5  21     1434.88     1484.28     22.45 o 
   2   5  21       72.53       80.67      2.09 o 
   3   5  21      967.53      967.59     11.35 o 
   4   5  21     2801.10     2637.24     31.45 o 
   5   5  21      673.95      626.57      8.58 o 
  -5   6  21      178.49      196.66      3.96 o 
  -4   6  21      274.68      298.96      9.25 o 
  -3   6  21     1299.29     1288.53     18.28 o 
  -2   6  21     2222.27     2164.68     30.11 o 
  -1   6  21      346.91      342.38      5.32 o 
   0   6  21      283.33      286.61      4.44 o 
   1   6  21      347.27      351.68      6.32 o 
   2   6  21     2226.35     2122.53     33.62 o 
   3   6  21     1295.73     1276.86     16.42 o 
   4   6  21      273.80      289.01      4.65 o 
   5   6  21      181.44      190.45      3.98 o 
   6   6  21      247.18      245.64      6.32 o 
  -6   7  21       35.49       35.26      2.25 o 
  -5   7  21      463.39      488.70     12.28 o 
  -4   7  21      208.59      216.10      4.54 o 
  -3   7  21      312.17      322.75      6.78 o 
  -2   7  21      434.13      454.27      7.94 o 
  -1   7  21      105.44      101.64      2.77 o 
   0   7  21        0.51       10.17      1.29 o 
   1   7  21      104.60       94.28      3.08 o 
   2   7  21      434.59      452.12      7.37 o 
   3   7  21      309.79      341.80      5.90 o 
   4   7  21      211.00      216.79      4.62 o 
   5   7  21      474.63      477.74      8.05 o 
   6   7  21       35.71       34.87      2.20 o 
   7   7  21       31.34       40.01      2.47 o 
  -7   8  21      168.67      170.30      3.97 o 
  -6   8  21      187.95      162.49      3.78 o 
  -5   8  21      241.46      236.70      5.56 o 
  -4   8  21      328.23      370.30      7.18 o 
  -3   8  21     1830.42     1792.62     28.62 o 
  -2   8  21     1229.96     1206.95     21.15 o 
  -1   8  21      139.13      147.85      3.69 o 
   0   8  21      903.92      912.37     16.83 o 
   1   8  21      139.61      150.27      4.01 o 
   2   8  21     1229.99     1168.97     18.24 o 
   3   8  21     1838.95     1811.91     30.44 o 
   4   8  21      328.77      371.35      7.20 o 
   5   8  21      244.25      238.49      4.81 o 
   6   8  21      190.66      167.70      4.25 o 
   7   8  21      171.22      177.38      4.33 o 
   8   8  21      461.91      482.86      9.60 o 
  -7   9  21       39.44       39.38      2.97 o 
  -6   9  21      176.03      183.00      4.09 o 
  -5   9  21       88.57      100.40      3.09 o 
  -4   9  21      379.17      361.77      7.51 o 
  -3   9  21      361.77      368.25      7.79 o 
  -2   9  21      319.81      293.66      6.67 o 
  -1   9  21      312.03      325.28      7.51 o 
   0   9  21      183.03      179.37      6.55 o 
   1   9  21      308.22      319.81      6.44 o 
   2   9  21      321.59      298.12      5.55 o 
   3   9  21      357.94      375.77      7.68 o 
   4   9  21      377.72      361.73      6.99 o 
   5   9  21       88.07       96.81      5.33 o 
   6   9  21      178.21      192.35      6.10 o 
   7   9  21       39.46       35.45      2.61 o 
  -6  10  21      104.31      100.18      3.96 o 
  -5  10  21      347.83      314.37      6.81 o 
  -4  10  21      403.04      367.86      8.05 o 
  -3  10  21      370.40      328.36      9.50 o 
  -2  10  21      270.27      260.61      6.41 o 
  -1  10  21       35.01       38.63      2.46 o 
   0  10  21        7.30       12.77      1.72 o 
   1  10  21       34.60       38.49      2.18 o 
   2  10  21      268.13      268.51      5.11 o 
   3  10  21      365.54      329.24      6.86 o 
   4  10  21      402.03      365.78      7.25 o 
   5  10  21      344.59      308.51      6.18 o 
  -4  11  21      109.82      107.71      3.56 o 
  -3  11  21       32.26       32.65      2.28 o 
  -2  11  21       44.10       50.86      2.47 o 
  -1  11  21       41.23       49.05      2.32 o 
   0  11  21      159.35      150.76      4.71 o 
   1  11  21       41.71       47.21      2.77 o 
   2  11  21       43.06       49.81      2.38 o 
   3  11  21       31.90       33.71      1.90 o 
   0   1  22     2250.40     2317.34     31.82 o 
   1   1  22     6977.66     7520.86    106.73 o 
  -1   2  22     3213.04     3182.59     45.50 o 
   0   2  22       63.38       51.65      1.90 o 
   1   2  22     3218.52     3166.23     48.32 o 
   2   2  22     2912.20     3069.42     54.10 o 
  -2   3  22      234.36      252.10      5.59 o 
  -1   3  22     2486.00     2478.29     43.94 o 
   0   3  22     2441.99     2637.09     43.47 o 
   1   3  22     2481.40     2566.54     41.38 o 
   2   3  22      236.46      263.16      6.67 o 
   3   3  22      637.41      637.63     11.35 o 
  -3   4  22       31.74       43.50      1.82 o 
  -2   4  22     1333.06     1359.35     26.07 o 
  -1   4  22      530.82      556.94     10.42 o 
   0   4  22      853.90      948.93     17.19 o 
   1   4  22      535.23      561.21      9.67 o 
   2   4  22     1335.78     1320.76     20.74 o 
   3   4  22       31.80       42.89      2.16 o 
   4   4  22      117.60      108.55      2.24 o 
  -4   5  22     1340.07     1313.80     19.35 o 
  -3   5  22      304.43      307.19      5.60 o 
  -2   5  22      996.94     1051.31     14.61 o 
  -1   5  22      462.85      499.47      7.95 o 
   0   5  22      168.89      117.00      2.80 o 
   1   5  22      461.46      498.22      6.70 o 
   2   5  22      990.51     1024.57     14.04 o 
   3   5  22      303.64      301.72      4.08 o 
   4   5  22     1328.15     1282.33     16.47 o 
   5   5  22      216.39      206.97      3.78 o 
  -5   6  22      345.54      352.41      6.38 o 
  -4   6  22     2638.07     2548.51     42.38 o 
  -3   6  22      152.47      162.72      3.62 o 
  -2   6  22     1458.87     1383.77     20.54 o 
  -1   6  22      664.93      640.08      8.93 o 
   0   6  22     1908.17     1920.74     24.03 o 
   1   6  22      663.81      633.95      9.97 o 
   2   6  22     1451.26     1395.40     20.06 o 
   3   6  22      157.14      165.89      3.29 o 
   4   6  22     2643.89     2558.10     33.13 o 
   5   6  22      350.01      376.32      6.11 o 
   6   6  22      165.45      180.38      4.07 o 
  -6   7  22     1073.10      974.32     17.15 o 
  -5   7  22      470.18      491.09     15.07 o 
  -4   7  22     2633.77     2645.14     40.46 o 
  -3   7  22      118.87      119.05      3.55 o 
  -2   7  22      658.46      681.49     11.88 o 
  -1   7  22      306.61      277.04      5.17 o 
   0   7  22     6528.00     6290.51     82.90 o 
   1   7  22      308.59      277.92      7.90 o 
   2   7  22      664.47      698.87     10.59 o 
   3   7  22      116.93      113.33      3.12 o 
   4   7  22     2630.46     2606.22     40.10 o 
   5   7  22      467.86      473.53      7.56 o 
   6   7  22     1074.00      970.80     14.58 o 
   7   7  22        1.11        0.11      1.53 o 
  -7   8  22       34.39       52.54      2.37 o 
  -6   8  22       96.01       96.80      3.88 o 
  -5   8  22     1232.27     1221.36     19.56 o 
  -4   8  22      962.73      925.81     24.20 o 
  -3   8  22      987.64      898.16     15.15 o 
  -2   8  22     2853.93     2756.61     42.41 o 
  -1   8  22      107.77      114.24      3.24 o 
   0   8  22     2902.24     2762.20     39.23 o 
   1   8  22      112.28      118.89      3.29 o 
   2   8  22     2853.37     2721.45     38.72 o 
   3   8  22      986.25      915.73     15.06 o 
   4   8  22      960.36      925.81     15.17 o 
   5   8  22     1225.83     1264.82     21.11 o 
   6   8  22       96.02       97.75      3.51 o 
   7   8  22       35.30       54.35      2.83 o 
   8   8  22       68.02       76.39      3.03 o 
  -7   9  22      430.24      451.43     10.68 o 
  -6   9  22       68.12       71.33      3.16 o 
  -5   9  22       96.83       89.35      3.25 o 
  -4   9  22      887.67      881.41     15.89 o 
  -3   9  22      419.94      412.96      8.44 o 
  -2   9  22      122.76      137.10      3.78 o 
  -1   9  22      144.12      140.07      5.17 o 
   0   9  22        8.27       16.52      1.87 o 
   1   9  22      147.34      153.05      3.96 o 
   2   9  22      125.31      135.30      5.00 o 
   3   9  22      419.33      426.41      8.50 o 
   4   9  22      888.85      910.81     14.79 o 
   5   9  22       98.60       91.61      2.98 o 
   6   9  22       69.06       77.98      3.08 o 
   7   9  22      429.70      449.74     17.60 o 
  -6  10  22      364.52      354.12     15.07 o 
  -5  10  22      168.18      194.69      4.63 o 
  -4  10  22      185.92      190.52      5.12 o 
  -3  10  22      842.59      833.58     14.59 o 
  -2  10  22      265.78      279.21      6.26 o 
  -1  10  22       95.91      121.12      3.87 o 
   0  10  22      241.83      223.37      5.68 o 
   1  10  22       96.15      119.21      3.02 o 
   2  10  22      266.38      279.45      5.68 o 
   3  10  22      837.98      808.14     14.38 o 
   4  10  22      185.68      193.44      4.44 o 
   5  10  22      166.65      181.73      3.97 o 
  -4  11  22       20.93       29.03      2.91 o 
  -3  11  22       11.27        9.15      1.50 o 
  -2  11  22      344.41      333.00      6.51 o 
  -1  11  22       90.28       82.82      2.92 o 
   0  11  22       14.30       19.16      1.94 o 
   1  11  22       88.88       82.72      3.39 o 
   2  11  22      345.89      333.18      6.46 o 
   3  11  22       11.84       11.59      1.61 o 
   0   1  23      938.78     1060.42     15.67 o 
   1   1  23     3119.42     3367.08     51.52 o 
  -1   2  23     2377.98     2568.73     36.77 o 
   0   2  23       39.89       57.02      1.87 o 
   1   2  23     2358.46     2511.95     39.00 o 
   2   2  23     6689.08     6785.30    118.94 o 
  -2   3  23      136.30      130.89      3.87 o 
  -1   3  23       89.31       84.67      2.78 o 
   0   3  23      767.04      826.78     14.36 o 
   1   3  23       90.93       87.92      3.30 o 
   2   3  23      137.47      141.85      4.28 o 
   3   3  23     7955.64     8463.17    129.12 o 
  -3   4  23     1023.31     1041.32     13.93 o 
  -2   4  23      550.76      566.91      8.41 o 
  -1   4  23     2292.09     2295.08     35.27 o 
   0   4  23     1106.28     1055.11     16.15 o 
   1   4  23     2283.81     2261.69     31.59 o 
   2   4  23      546.18      547.87      8.20 o 
   3   4  23     1027.31     1029.93     12.57 o 
   4   4  23     1613.67     1661.91     20.35 o 
  -4   5  23      872.85      867.99     12.69 o 
  -3   5  23      534.58      507.97      8.47 o 
  -2   5  23     1151.58     1122.82     15.61 o 
  -1   5  23      925.22      908.34     13.64 o 
   0   5  23        0.21        9.19      1.56 o 
   1   5  23      917.80      887.20     12.15 o 
   2   5  23     1149.28     1103.08     14.28 o 
   3   5  23      533.68      517.84      6.58 o 
   4   5  23      882.30      868.97     11.24 o 
   5   5  23     6866.04     6966.34     92.55 o 
  -5   6  23     1741.61     1632.91     28.80 o 
  -4   6  23       97.69      108.75      3.80 o 
  -3   6  23      336.49      330.98      8.02 o 
  -2   6  23     1831.43     1860.19     26.84 o 
  -1   6  23      897.56      853.66     11.75 o 
   0   6  23      836.94      759.02     10.12 o 
   1   6  23      897.22      848.95     11.75 o 
   2   6  23     1826.94     1854.29     26.61 o 
   3   6  23      341.19      331.25      4.98 o 
   4   6  23      100.62      110.36      2.92 o 
   5   6  23     1743.88     1613.99     22.17 o 
   6   6  23       88.12       92.64      3.54 o 
  -6   7  23      302.50      294.47      6.48 o 
  -5   7  23      304.40      277.69      6.39 o 
  -4   7  23     2407.26     2449.71     37.44 o 
  -3   7  23       62.59       57.84      2.76 o 
  -2   7  23      323.65      312.43      6.40 o 
  -1   7  23      805.65      770.88     12.15 o 
   0   7  23      484.40      498.22      9.03 o 
   1   7  23      801.96      782.34     12.45 o 
   2   7  23      324.56      311.90      5.48 o 
   3   7  23       64.54       56.67      2.18 o 
   4   7  23     2389.18     2385.86     39.99 o 
   5   7  23      297.62      274.09      6.08 o 
   6   7  23      303.59      296.48      6.46 o 
   7   7  23      534.42      545.80     10.19 o 
  -7   8  23      196.82      197.27      4.24 o 
  -6   8  23      437.82      438.03      7.41 o 
  -5   8  23      403.16      420.54      8.68 o 
  -4   8  23     1288.31     1256.08     21.90 o 
  -3   8  23      804.73      823.93     14.20 o 
  -2   8  23      796.04      827.06     13.05 o 
  -1   8  23      110.79      120.15      3.31 o 
   0   8  23        3.87       12.83      1.70 o 
   1   8  23      107.41      123.11      4.87 o 
   2   8  23      797.52      826.24     12.85 o 
   3   8  23      795.64      826.59     13.82 o 
   4   8  23     1282.93     1279.28     20.34 o 
   5   8  23      394.78      409.21      7.70 o 
   6   8  23      437.80      445.79      9.43 o 
   7   8  23      191.83      199.26      7.34 o 
   8   8  23       11.74       19.11      4.80 o 
  -7   9  23      117.67      109.37      5.26 o 
  -6   9  23      117.41      110.73      4.27 o 
  -5   9  23      169.81      164.75      4.26 o 
  -4   9  23      766.91      751.86     13.85 o 
  -3   9  23      282.80      274.88      6.94 o 
  -2   9  23      373.10      343.67      6.76 o 
  -1   9  23      434.05      432.09      8.17 o 
   0   9  23        5.02       16.38      1.87 o 
   1   9  23      436.58      434.24      8.74 o 
   2   9  23      377.55      349.61      7.42 o 
   3   9  23      282.22      279.04      5.81 o 
   4   9  23      770.44      775.91     12.74 o 
   5   9  23      169.80      170.15      4.03 o 
   6   9  23      116.55      120.12      3.71 o 
   7   9  23      116.30      105.51      5.81 o 
  -5  10  23      255.83      251.34      5.58 o 
  -4  10  23      134.48      126.85      4.01 o 
  -3  10  23      230.04      228.65      5.26 o 
  -2  10  23      166.92      164.13      4.03 o 
  -1  10  23      129.04      118.71      3.80 o 
   0  10  23        3.71        0.37      1.43 o 
   1  10  23      126.57      120.52      3.53 o 
   2  10  23      170.14      171.47      4.11 o 
   3  10  23      226.04      224.18      5.17 o 
   4  10  23      132.77      123.79      3.51 o 
   5  10  23      257.21      247.89      5.69 o 
  -3  11  23       59.43       64.80      3.21 o 
  -2  11  23       56.46       58.25      2.94 o 
  -1  11  23       21.61       21.33      1.38 o 
   0  11  23      204.86      201.95      4.69 o 
   1  11  23       21.72       25.11      1.96 o 
   2  11  23       55.86       51.46      2.65 o 
   3  11  23       59.62       78.01      4.80 o 
   0   0  24      232.06      213.79      7.36 o 
   0   1  24     3058.53     3146.21     45.10 o 
   1   1  24     5500.13     5559.67     78.95 o 
  -1   2  24     1963.87     1926.66     28.09 o 
   0   2  24     2846.88     3049.81     43.83 o 
   1   2  24     1984.51     1941.16     33.00 o 
   2   2  24      649.93      774.59     14.54 o 
  -2   3  24     1999.75     2014.94     38.53 o 
  -1   3  24      485.15      549.75      9.20 o 
   0   3  24     6779.75     6794.92    110.62 o 
   1   3  24      481.40      550.48     10.00 o 
   2   3  24     2002.80     2021.30     31.83 o 
   3   3  24       16.00       41.81      2.10 o 
  -3   4  24     1248.35     1180.42     15.96 o 
  -2   4  24     1241.82     1226.88     15.30 o 
  -1   4  24     1511.91     1624.72     22.29 o 
   0   4  24      102.99      126.98      2.72 o 
   1   4  24     1519.28     1618.44     22.64 o 
   2   4  24     1248.09     1216.34     16.14 o 
   3   4  24     1256.91     1198.14     14.40 o 
   4   4  24        0.33        9.31      1.61 o 
  -4   5  24     1608.31     1599.49     22.16 o 
  -3   5  24       54.18       62.19      2.33 o 
  -2   5  24      541.09      568.99      8.64 o 
  -1   5  24      183.89      188.88      3.54 o 
   0   5  24     1061.67     1111.07     14.19 o 
   1   5  24      182.83      182.52      3.37 o 
   2   5  24      539.30      577.20      7.84 o 
   3   5  24       53.69       62.56      1.80 o 
   4   5  24     1593.32     1577.36     20.76 o 
   5   5  24      495.24      507.27     11.07 o 
  -5   6  24      163.07      177.81      5.45 o 
  -4   6  24      100.72      101.12      3.60 o 
  -3   6  24      708.57      694.38     14.90 o 
  -2   6  24      279.52      290.53      4.87 o 
  -1   6  24       18.43       19.78      1.38 o 
   0   6  24      776.25      824.14     11.51 o 
   1   6  24       18.77       19.15      1.30 o 
   2   6  24      282.88      296.66      6.22 o 
   3   6  24      708.74      715.20      9.85 o 
   4   6  24       98.05      104.93      3.26 o 
   5   6  24      159.98      167.14      3.52 o 
   6   6  24      871.73      814.23     14.72 o 
  -6   7  24      225.20      244.14      8.33 o 
  -5   7  24       78.75       85.69      3.61 o 
  -4   7  24      398.87      385.24      7.44 o 
  -3   7  24       64.09       73.06      3.13 o 
  -2   7  24      389.10      396.60      7.05 o 
  -1   7  24      721.42      703.28     12.07 o 
   0   7  24      142.05      129.31      4.12 o 
   1   7  24      721.26      708.63     13.08 o 
   2   7  24      386.49      397.43      6.52 o 
   3   7  24       66.28       75.90      2.44 o 
   4   7  24      396.18      394.57      7.45 o 
   5   7  24       78.64       83.78      2.84 o 
   6   7  24      229.27      238.26      5.62 o 
   7   7  24      228.47      247.12      7.05 o 
  -7   8  24       35.12       39.77      2.28 o 
  -6   8  24       53.42       68.25      3.13 o 
  -5   8  24       21.69       26.36      2.11 o 
  -4   8  24       52.61       60.56      3.13 o 
  -3   8  24      124.03      158.23      4.73 o 
  -2   8  24      193.37      204.67      4.64 o 
  -1   8  24      565.35      574.66      9.48 o 
   0   8  24       24.26       32.25      2.18 o 
   1   8  24      564.02      584.36     14.18 o 
   2   8  24      198.40      214.42      4.24 o 
   3   8  24      125.93      148.02      4.72 o 
   4   8  24       52.15       63.30      3.13 o 
   5   8  24       21.50       30.99      2.01 o 
   6   8  24       54.03       64.17      3.27 o 
   7   8  24       37.08       46.21      2.54 o 
   8   8  24      304.51      276.75     13.70 o 
  -7   9  24      388.23      420.61     19.18 o 
  -6   9  24      214.29      234.83      6.32 o 
  -5   9  24      170.31      160.67      5.11 o 
  -4   9  24       33.95       45.19      2.86 o 
  -3   9  24      224.51      208.35      6.23 o 
  -2   9  24      630.00      655.24     10.43 o 
  -1   9  24       13.07       12.85      1.97 o 
   0   9  24       72.02       61.17      3.11 o 
   1   9  24       13.79       16.34      1.65 o 
   2   9  24      628.27      641.09     11.12 o 
   3   9  24      223.95      208.00      4.77 o 
   4   9  24       35.63       42.93      2.40 o 
   5   9  24      170.48      153.30      3.82 o 
   6   9  24      213.80      241.19      5.69 o 
   7   9  24      385.93      412.39     19.18 o 
  -5  10  24      279.52      269.93      5.86 o 
  -4  10  24      166.77      169.02      4.12 o 
  -3  10  24      172.19      171.89      4.76 o 
  -2  10  24      245.67      227.52      4.89 o 
  -1  10  24      425.69      423.48      8.50 o 
   0  10  24      261.58      252.47      4.91 o 
   1  10  24      423.89      428.61      7.79 o 
   2  10  24      246.13      226.52      4.91 o 
   3  10  24      173.87      175.90      4.36 o 
   4  10  24      164.36      168.55      4.96 o 
   5  10  24      276.53      267.94      5.95 o 
  -3  11  24       95.41       93.68      3.56 o 
  -2  11  24      140.74      128.76      3.78 o 
  -1  11  24      165.68      160.43      3.50 o 
   0  11  24        7.38        9.17      1.53 o 
   1  11  24      165.73      157.85      3.87 o 
   2  11  24      139.36      125.41      3.71 o 
   0   1  25     2533.26     2867.11     41.23 o 
   1   1  25      945.44     1028.47     15.31 o 
  -1   2  25      575.66      612.07     10.14 o 
   0   2  25    14612.04    15305.46    215.38 o 
   1   2  25      583.03      611.11      9.42 o 
   2   2  25     2716.61     2887.40     51.37 o 
  -2   3  25      330.07      333.81      6.91 o 
  -1   3  25      365.53      334.59      6.20 o 
   0   3  25        3.26        4.04      1.14 o 
   1   3  25      365.00      335.10      6.31 o 
   2   3  25      332.99      333.51      5.76 o 
   3   3  25      322.98      341.03      5.27 o 
  -3   4  25      659.68      625.71      9.09 o 
  -2   4  25     1971.92     1985.42     23.59 o 
  -1   4  25      963.12      989.03     13.21 o 
   0   4  25       55.62       64.92      1.92 o 
   1   4  25      954.18     1004.00     13.08 o 
   2   4  25     1978.38     2013.00     23.91 o 
   3   4  25      668.32      641.51      8.14 o 
   4   4  25     1983.34     2236.60     31.85 o 
  -4   5  25      683.83      693.28     10.96 o 
  -3   5  25     1227.89     1252.41     18.53 o 
  -2   5  25      340.33      321.69      5.21 o 
  -1   5  25       38.63       35.85      1.64 o 
   0   5  25      632.03      602.73      8.32 o 
   1   5  25       39.18       39.82      1.69 o 
   2   5  25      337.97      320.53      5.20 o 
   3   5  25     1222.39     1221.89     14.37 o 
   4   5  25      688.10      695.45      9.37 o 
   5   5  25      155.18      149.99      4.69 o 
  -5   6  25      139.57      154.17      5.01 o 
  -4   6  25     1018.63     1048.82     25.14 o 
  -3   6  25     1375.54     1351.96     22.73 o 
  -2   6  25      464.68      428.60      7.24 o 
  -1   6  25     1019.15     1024.75     14.80 o 
   0   6  25      295.77      297.43      4.73 o 
   1   6  25     1022.21     1058.24     13.49 o 
   2   6  25      472.14      434.47      6.19 o 
   3   6  25     1383.04     1382.72     19.06 o 
   4   6  25     1018.61     1008.03     14.65 o 
   5   6  25      142.95      150.17      3.71 o 
   6   6  25      230.72      286.55      7.22 o 
  -6   7  25       46.88       48.08      3.16 o 
  -5   7  25      714.32      727.19     16.44 o 
  -4   7  25       73.98       81.74      3.23 o 
  -3   7  25     1340.52     1320.29     23.39 o 
  -2   7  25      922.31      884.96     13.24 o 
  -1   7  25      230.21      229.09      5.69 o 
   0   7  25       51.49       47.48      2.38 o 
   1   7  25      228.30      233.68      4.88 o 
   2   7  25      935.80      916.38     13.05 o 
   3   7  25     1347.51     1328.18     18.26 o 
   4   7  25       74.08       80.71      3.43 o 
   5   7  25      710.69      701.41     13.27 o 
   6   7  25       45.18       44.27      2.47 o 
   7   7  25      338.83      301.33      7.22 o 
  -7   8  25       65.50       59.02      2.77 o 
  -6   8  25      207.70      187.47      5.41 o 
  -5   8  25       48.54       52.49      2.80 o 
  -4   8  25      684.13      625.75     16.03 o 
  -3   8  25     1019.01      992.19     18.79 o 
  -2   8  25      863.61      842.23     13.34 o 
  -1   8  25     3267.99     3122.43     44.67 o 
   0   8  25       16.86       31.63      2.13 o 
   1   8  25     3258.48     3115.03     44.70 o 
   2   8  25      863.95      855.32     12.43 o 
   3   8  25     1027.42     1029.36     18.64 o 
   4   8  25      690.59      645.11     10.99 o 
   5   8  25       48.76       53.15      3.74 o 
   6   8  25      211.21      194.99      5.07 o 
   7   8  25       65.33       67.32      4.01 o 
   8   8  25       13.61       32.88      4.11 o 
  -7   9  25       58.62       67.13      5.48 o 
  -6   9  25       68.17       74.38      4.94 o 
  -5   9  25      200.15      195.28      4.64 o 
  -4   9  25      401.78      387.81      7.98 o 
  -3   9  25       59.37       70.53      3.17 o 
  -2   9  25      485.93      466.56      7.83 o 
  -1   9  25      128.69      121.06      3.92 o 
   0   9  25      175.24      170.58      4.46 o 
   1   9  25      130.75      120.01      3.27 o 
   2   9  25      485.08      471.43      9.50 o 
   3   9  25       59.52       70.16      3.21 o 
   4   9  25      402.88      388.46      7.20 o 
   5   9  25      199.75      192.78      4.24 o 
   6   9  25       65.93       69.23      2.84 o 
  -5  10  25      129.06      113.23      5.81 o 
  -4  10  25       57.39       64.03      2.57 o 
  -3  10  25      204.97      231.27      5.86 o 
  -2  10  25       61.27       78.87      2.82 o 
  -1  10  25       89.28       90.63      3.24 o 
   0  10  25      127.83      141.46      3.49 o 
   1  10  25       89.50       80.41      3.01 o 
   2  10  25       59.48       76.22      3.13 o 
   3  10  25      205.69      224.31      5.00 o 
   4  10  25       58.39       66.43      2.68 o 
   5  10  25      130.73      119.49      4.43 o 
  -3  11  25       52.09       55.51      4.68 o 
  -2  11  25       87.61       82.67      2.67 o 
  -1  11  25      142.31      140.15      4.02 o 
   0  11  25       16.75       19.22      1.60 o 
   1  11  25      144.80      134.15      3.60 o 
   2  11  25       85.95       70.21      4.28 o 
   0   1  26       75.13       85.85      2.20 o 
   1   1  26     6223.05     6197.63     93.14 o 
  -1   2  26      265.82      303.97      5.39 o 
   0   2  26     3124.92     3059.91     43.91 o 
   1   2  26      257.98      282.20      5.32 o 
   2   2  26     1911.84     2003.05     33.08 o 
  -2   3  26     2906.91     2925.75     40.42 o 
  -1   3  26     3691.24     3621.08     48.42 o 
   0   3  26       67.03       86.42      2.16 o 
   1   3  26     3688.93     3676.01     50.81 o 
   2   3  26     2902.49     2912.48     35.80 o 
   3   3  26      797.36      746.16      9.80 o 
  -3   4  26     3598.22     3432.45     44.47 o 
  -2   4  26      110.77      132.63      2.64 o 
  -1   4  26      445.00      421.68      6.48 o 
   0   4  26     3905.94     3785.29     49.11 o 
   1   4  26      447.31      433.36      5.84 o 
   2   4  26      113.13      139.82      2.63 o 
   3   4  26     3595.34     3502.95     42.12 o 
   4   4  26      983.35     1014.10     14.41 o 
  -4   5  26      676.42      646.80     10.22 o 
  -3   5  26     2263.80     2050.18     28.31 o 
  -2   5  26      103.30       96.95      2.56 o 
  -1   5  26       19.70       35.91      2.23 o 
   0   5  26      133.07      129.37      2.74 o 
   1   5  26       19.98       30.37      1.40 o 
   2   5  26      107.20       99.74      2.40 o 
   3   5  26     2254.94     2065.92     23.52 o 
   4   5  26      675.77      662.09      9.62 o 
   5   5  26       79.81      104.92      3.97 o 
  -5   6  26      768.12      781.71     15.80 o 
  -4   6  26      316.49      325.83     12.49 o 
  -3   6  26      394.88      433.48      8.93 o 
  -2   6  26      537.94      523.04      8.27 o 
  -1   6  26     1264.93     1244.87     18.51 o 
   0   6  26       66.98       89.57      2.56 o 
   1   6  26     1244.89     1223.08     17.08 o 
   2   6  26      541.75      526.18      7.93 o 
   3   6  26      405.04      434.07      7.10 o 
   4   6  26      310.54      311.26      5.66 o 
   5   6  26      769.65      785.26     13.45 o 
   6   6  26      614.54      624.08     13.35 o 
  -6   7  26       16.45       20.09      2.28 o 
  -5   7  26      360.72      351.64      9.23 o 
  -4   7  26      820.03      813.73     14.77 o 
  -3   7  26     1153.63     1087.41     19.71 o 
  -2   7  26      505.01      511.98      8.84 o 
  -1   7  26     1539.07     1483.58     20.85 o 
   0   7  26      395.19      343.96      6.42 o 
   1   7  26     1535.08     1471.24     23.59 o 
   2   7  26      507.08      535.97      8.41 o 
   3   7  26     1152.75     1094.34     15.68 o 
   4   7  26      818.32      814.27     13.55 o 
   5   7  26      364.16      331.59      6.64 o 
   6   7  26       15.96       17.83      2.28 o 
   7   7  26      695.07      629.49     17.47 o 
  -7   8  26      767.89      777.07     19.78 o 
  -6   8  26       25.60       42.56      2.87 o 
  -5   8  26      719.25      693.78     12.61 o 
  -4   8  26     1070.82     1077.30     22.30 o 
  -3   8  26      277.31      254.25      5.92 o 
  -2   8  26      404.79      380.97      6.91 o 
  -1   8  26      171.10      189.72      4.50 o 
   0   8  26      461.01      497.43      8.53 o 
   1   8  26      172.92      201.81      4.42 o 
   2   8  26      406.68      397.92      6.90 o 
   3   8  26      272.41      246.31      5.22 o 
   4   8  26     1061.01     1089.72     18.17 o 
   5   8  26      729.02      695.67     12.45 o 
   6   8  26       25.07       41.46      3.96 o 
   7   8  26      767.77      779.92     17.11 o 
   8   8  26        5.55        5.48      2.74 o 
  -6   9  26      137.51      145.18      4.41 o 
  -5   9  26      113.99      120.59      3.51 o 
  -4   9  26      403.96      347.42      7.23 o 
  -3   9  26      191.86      198.09      4.87 o 
  -2   9  26      272.90      306.19      5.82 o 
  -1   9  26      257.63      278.33      5.88 o 
   0   9  26        0.06        6.85      1.67 o 
   1   9  26      257.78      275.63      5.67 o 
   2   9  26      276.30      301.84      6.99 o 
   3   9  26      194.59      209.79      4.64 o 
   4   9  26      403.32      358.79      6.67 o 
   5   9  26      113.56      128.03      3.70 o 
   6   9  26      139.88      147.66      6.92 o 
  -5  10  26       17.62       12.08      1.75 o 
  -4  10  26      322.97      286.45      7.39 o 
  -3  10  26      323.23      333.31      6.67 o 
  -2  10  26      138.17      129.42      3.45 o 
  -1  10  26      189.53      189.34      4.78 o 
   0  10  26     1356.56     1257.82     18.28 o 
   1  10  26      192.53      181.66      4.18 o 
   2  10  26      134.67      131.07      3.45 o 
   3  10  26      321.25      329.71      6.09 o 
   4  10  26      325.80      272.49      5.82 o 
  -2  11  26       70.96       77.46      3.21 o 
  -1  11  26        8.93        8.43      1.43 o 
   0  11  26        1.95       13.37      1.33 o 
   1  11  26        8.49        9.46      1.61 o 
   2  11  26       71.29       69.09      5.48 o 
   0   1  27      156.91      161.33      3.32 o 
   1   1  27     4718.68     4848.35     73.27 o 
  -1   2  27      772.83      804.70     13.07 o 
   0   2  27     3729.13     3879.14     55.44 o 
   1   2  27      772.17      817.60     13.21 o 
   2   2  27     1755.83     1651.32     22.59 o 
  -2   3  27       11.12       27.81      1.24 o 
  -1   3  27      616.99      659.64      8.62 o 
   0   3  27       14.99       17.26      1.01 o 
   1   3  27      624.49      661.65      8.62 o 
   2   3  27       10.99       29.52      1.26 o 
   3   3  27      895.34      836.97     11.01 o 
  -3   4  27      713.71      678.00      9.66 o 
  -2   4  27     1193.23     1176.82     14.95 o 
  -1   4  27     1659.34     1673.90     20.69 o 
   0   4  27      136.20      156.06      3.51 o 
   1   4  27     1657.20     1663.84     20.07 o 
   2   4  27     1194.17     1189.76     14.55 o 
   3   4  27      705.33      678.10      9.02 o 
   4   4  27        3.23       13.09      1.51 o 
  -4   5  27     1037.13     1020.20     15.67 o 
  -3   5  27      585.97      592.77      9.49 o 
  -2   5  27      386.39      384.44      6.23 o 
  -1   5  27      199.95      183.37      3.75 o 
   0   5  27      629.46      674.09     10.05 o 
   1   5  27      200.31      188.92      3.53 o 
   2   5  27      382.81      395.51      5.89 o 
   3   5  27      584.49      593.82      7.88 o 
   4   5  27     1031.81      989.47     14.70 o 
   5   5  27     2664.52     2570.80     40.30 o 
  -5   6  27     1442.09     1415.16     26.71 o 
  -4   6  27     1387.59     1368.16     26.10 o 
  -3   6  27      332.64      356.48     10.31 o 
  -2   6  27      820.24      819.72     12.32 o 
  -1   6  27       17.92       27.08      2.33 o 
   0   6  27       18.19       19.38      1.79 o 
   1   6  27       17.72       27.65      1.89 o 
   2   6  27      822.44      817.65     11.74 o 
   3   6  27      328.32      348.24      6.24 o 
   4   6  27     1382.86     1344.74     20.58 o 
   5   6  27     1440.13     1365.06     22.25 o 
   6   6  27       18.08       40.69      2.90 o 
  -6   7  27      861.31      783.78     16.05 o 
  -5   7  27      202.46      223.29      6.80 o 
  -4   7  27      458.69      424.19      8.81 o 
  -3   7  27      629.86      639.46     12.29 o 
  -2   7  27      468.05      453.60      7.81 o 
  -1   7  27      202.56      193.91      4.12 o 
   0   7  27      679.24      718.14     11.69 o 
   1   7  27      195.61      193.43      4.44 o 
   2   7  27      466.70      449.35      7.25 o 
   3   7  27      620.87      617.18     11.92 o 
   4   7  27      455.13      427.34      8.91 o 
   5   7  27      203.17      208.20      5.99 o 
   6   7  27      851.03      816.05     18.32 o 
   7   7  27      402.53      428.49     10.43 o 
  -7   8  27       10.26       15.07      1.98 o 
  -6   8  27       26.84       31.53      2.51 o 
  -5   8  27       97.15      106.23      4.18 o 
  -4   8  27      298.42      300.22      6.39 o 
  -3   8  27      488.73      491.64      8.27 o 
  -2   8  27     1358.62     1337.62     20.43 o 
  -1   8  27     1071.47     1078.91     16.60 o 
   0   8  27      712.96      685.99     10.65 o 
   1   8  27     1083.54     1071.28     16.41 o 
   2   8  27     1374.95     1409.68     21.12 o 
   3   8  27      488.62      496.78      8.42 o 
   4   8  27      297.19      283.92      5.95 o 
   5   8  27       95.85       98.61      3.99 o 
   6   8  27       25.73       29.42      2.74 o 
   7   8  27       10.76       18.17      2.06 o 
  -6   9  27       76.07       73.86      3.03 o 
  -5   9  27       25.94       29.67      2.24 o 
  -4   9  27       63.59       64.58      2.86 o 
  -3   9  27      122.87      122.39      3.28 o 
  -2   9  27      205.54      203.60      4.37 o 
  -1   9  27     1636.54     1614.66     26.49 o 
   0   9  27     1303.47     1255.74     20.13 o 
   1   9  27     1633.51     1603.80     24.66 o 
   2   9  27      204.89      199.42      5.55 o 
   3   9  27      123.22      128.31      3.59 o 
   4   9  27       65.02       64.43      2.54 o 
   5   9  27       25.65       28.65      2.84 o 
   6   9  27       77.92       80.50      3.32 o 
  -5  10  27       26.38       24.66      4.11 o 
  -4  10  27      128.48       98.97      4.28 o 
  -3  10  27      126.52      123.29      3.54 o 
  -2  10  27      291.22      306.11      6.39 o 
  -1  10  27      455.59      434.31      8.41 o 
   0  10  27       31.36       43.33      3.17 o 
   1  10  27      448.04      444.50      7.92 o 
   2  10  27      292.85      306.49      6.48 o 
   3  10  27      126.06      116.09      3.49 o 
   4  10  27      131.33      109.97      3.52 o 
  -2  11  27      230.96      241.13     12.33 o 
  -1  11  27      516.78      470.23     10.56 o 
   0  11  27        1.38        4.36      1.48 o 
   1  11  27      517.09      461.71     20.55 o 
   0   0  28     5647.90     5375.40    139.57 o 
   0   1  28     3519.01     3787.10     54.28 o 
   1   1  28     2613.33     2711.93     41.34 o 
  -1   2  28     1314.37     1276.79     17.82 o 
   0   2  28      639.23      645.16      8.58 o 
   1   2  28     1328.13     1324.71     17.89 o 
   2   2  28      159.68      143.06      2.70 o 
  -2   3  28      141.96      153.63      2.63 o 
  -1   3  28     3093.52     3091.73     36.06 o 
   0   3  28      798.74      795.67      9.50 o 
   1   3  28     3092.96     3154.95     37.38 o 
   2   3  28      144.34      155.79      2.69 o 
   3   3  28     1137.33     1054.01     13.62 o 
  -3   4  28      455.32      434.43      7.04 o 
  -2   4  28     1137.61     1081.02     14.56 o 
  -1   4  28      999.34      944.24     12.23 o 
   0   4  28      371.56      365.46      5.36 o 
   1   4  28      992.09      958.33     11.96 o 
   2   4  28     1155.74     1101.55     14.25 o 
   3   4  28      462.89      449.55      6.99 o 
   4   4  28        5.25       18.49      1.57 o 
  -4   5  28     1094.10     1075.56     18.45 o 
  -3   5  28      518.24      509.12      8.86 o 
  -2   5  28      379.84      382.25      5.86 o 
  -1   5  28       58.92       61.16      2.25 o 
   0   5  28      465.01      435.43      6.92 o 
   1   5  28       60.25       56.95      1.77 o 
   2   5  28      382.25      386.94      5.76 o 
   3   5  28      527.12      522.19      7.44 o 
   4   5  28     1084.67     1020.22     15.25 o 
   5   5  28      289.96      250.53      6.16 o 
  -5   6  28     3478.15     3295.96     60.78 o 
  -4   6  28      576.23      584.96     12.60 o 
  -3   6  28     2034.33     1889.59     35.92 o 
  -2   6  28      591.07      548.38      9.22 o 
  -1   6  28     2876.47     2823.30     50.63 o 
   0   6  28        3.03        6.44      1.34 o 
   1   6  28     2878.28     2815.59     36.82 o 
   2   6  28      589.16      567.39      8.76 o 
   3   6  28     2033.61     1930.76     26.47 o 
   4   6  28      572.70      566.69      9.73 o 
   5   6  28     3474.38     3292.26     51.08 o 
   6   6  28      798.29      830.50     16.77 o 
  -6   7  28      532.00      532.60     12.66 o 
  -5   7  28      784.52      769.13     17.11 o 
  -4   7  28      128.24      121.90      4.39 o 
  -3   7  28      471.32      461.67      8.68 o 
  -2   7  28     1044.12     1063.42     15.45 o 
  -1   7  28       31.13       33.51      2.13 o 
   0   7  28       20.45       33.37      2.14 o 
   1   7  28       30.88       32.96      2.07 o 
   2   7  28     1046.96     1078.11     16.35 o 
   3   7  28      473.56      470.14      8.28 o 
   4   7  28      131.27      115.28      3.78 o 
   5   7  28      781.34      735.34     15.30 o 
   6   7  28      531.62      533.97     13.95 o 
   7   7  28     1134.74     1094.51     23.63 o 
  -7   8  28      221.12      198.13      6.33 o 
  -6   8  28      293.37      286.73      7.54 o 
  -5   8  28     1525.37     1407.84     26.96 o 
  -4   8  28       45.22       49.73      2.74 o 
  -3   8  28       65.81       67.64      2.67 o 
  -2   8  28      206.68      196.14      4.75 o 
  -1   8  28     1502.48     1473.62     21.94 o 
   0   8  28      162.48      159.89      4.88 o 
   1   8  28     1503.96     1443.26     20.09 o 
   2   8  28      207.23      197.12      4.02 o 
   3   8  28       65.77       71.49      2.76 o 
   4   8  28       44.46       44.88      2.67 o 
   5   8  28     1525.24     1439.68     27.17 o 
   6   8  28      299.98      317.18      8.22 o 
   7   8  28      219.23      201.24      5.73 o 
  -6   9  28       19.40       15.07      2.28 o 
  -5   9  28      374.71      386.38      8.32 o 
  -4   9  28      201.38      204.89      5.82 o 
  -3   9  28      102.55      115.48      3.19 o 
  -2   9  28      135.87      118.53      3.22 o 
  -1   9  28      245.66      232.43      5.23 o 
   0   9  28      327.31      323.29      6.55 o 
   1   9  28      244.71      234.30      4.67 o 
   2   9  28      135.42      115.74      3.59 o 
   3   9  28      103.85      118.51      3.22 o 
   4   9  28      198.93      199.71      4.44 o 
   5   9  28      378.15      403.85     14.54 o 
   6   9  28       19.56       16.77      1.79 o 
  -4  10  28      162.48      184.18      5.48 o 
  -3  10  28      181.03      182.62      4.70 o 
  -2  10  28       36.38       38.63      2.10 o 
  -1  10  28       95.97       96.72      2.93 o 
   0  10  28     1296.26     1281.74     18.54 o 
   1  10  28       98.17       93.72      3.07 o 
   2  10  28       34.97       42.13      2.30 o 
   3  10  28      180.06      177.36      3.85 o 
   4  10  28      160.82      183.13      8.17 o 
  -1  11  28       11.32        9.59      2.74 o 
   0  11  28      729.06      652.17     19.30 o 
   1  11  28       10.86        6.85      2.74 o 
   0   1  29      682.15      767.73     10.06 o 
  -1   2  29     2128.54     2175.88     25.51 o 
   0   2  29       47.06       29.46      1.27 o 
   1   2  29     2123.86     2214.91     25.73 o 
   2   2  29      731.94      836.13      9.97 o 
  -2   3  29     1188.28     1179.80     13.41 o 
  -1   3  29      306.53      330.49      4.64 o 
   0   3  29       28.77       21.26      1.10 o 
   1   3  29      307.28      339.63      4.80 o 
   2   3  29     1179.41     1162.43     14.98 o 
   3   3  29      466.98      460.37      6.49 o 
  -3   4  29      842.91      824.68     12.17 o 
  -2   4  29     1721.42     1821.13     22.80 o 
  -1   4  29      588.67      579.64      7.90 o 
   0   4  29      112.63      113.97      2.36 o 
   1   4  29      586.26      590.14      7.76 o 
   2   4  29     1720.62     1880.98     24.33 o 
   3   4  29      842.00      828.33     10.86 o 
   4   4  29     2751.57     2720.10     37.93 o 
  -4   5  29     1313.44     1285.29     20.71 o 
  -3   5  29      915.58      913.57     13.63 o 
  -2   5  29     1178.26     1195.90     17.17 o 
  -1   5  29      541.67      533.79      7.43 o 
   0   5  29     1053.91      978.80     14.13 o 
   1   5  29      546.60      549.86      7.93 o 
   2   5  29     1179.59     1211.97     15.55 o 
   3   5  29      914.74      933.20     12.89 o 
   4   5  29     1308.17     1258.14     18.24 o 
   5   5  29      115.58      113.90      3.65 o 
  -5   6  29      384.17      377.68      8.76 o 
  -4   6  29       16.98       25.73      2.54 o 
  -3   6  29      873.47      878.54     22.26 o 
  -2   6  29     1173.88     1122.18     18.32 o 
  -1   6  29      688.49      681.11     15.52 o 
   0   6  29       86.58       72.34      2.57 o 
   1   6  29      693.63      689.83     10.46 o 
   2   6  29     1180.76     1133.76     16.22 o 
   3   6  29      872.69      869.01     12.81 o 
   4   6  29       15.69       25.02      2.25 o 
   5   6  29      385.74      369.94      7.37 o 
   6   6  29       96.59       99.76      7.01 o 
  -6   7  29      108.14      124.29      4.72 o 
  -5   7  29     1209.91     1157.06     25.00 o 
  -4   7  29      755.43      754.93     15.29 o 
  -3   7  29      456.80      456.55      9.02 o 
  -2   7  29      683.29      665.02     10.25 o 
  -1   7  29     2073.52     2024.51     34.36 o 
   0   7  29     6097.17     6198.46     87.62 o 
   1   7  29     2077.19     2019.07     30.29 o 
   2   7  29      674.82      669.16     12.04 o 
   3   7  29      460.22      442.46      7.98 o 
   4   7  29      744.44      741.89     12.84 o 
   5   7  29     1212.16     1158.08     22.48 o 
   6   7  29      108.60      127.80      4.94 o 
   7   7  29       61.43       89.54      5.34 o 
  -7   8  29      122.46      104.62      9.59 o 
  -6   8  29      195.22      193.81      5.63 o 
  -5   8  29       67.42       70.68      3.56 o 
  -4   8  29       89.01       91.00      3.71 o 
  -3   8  29      460.20      465.59      7.95 o 
  -2   8  29      582.01      560.17      9.94 o 
  -1   8  29      694.85      684.12     10.55 o 
   0   8  29      677.07      680.29     11.27 o 
   1   8  29      688.28      683.56     10.24 o 
   2   8  29      582.57      557.99      8.54 o 
   3   8  29      466.11      482.45      8.93 o 
   4   8  29       89.03       88.18      3.60 o 
   5   8  29       64.89       74.74      3.52 o 
   6   8  29      196.04      199.11      5.79 o 
   7   8  29      124.19      104.67      4.17 o 
  -6   9  29       93.33      106.87      6.85 o 
  -5   9  29      139.36      135.02      3.89 o 
  -4   9  29       41.11       46.85      2.30 o 
  -3   9  29       81.49       81.29      3.33 o 
  -2   9  29      154.04      148.00      3.52 o 
  -1   9  29       83.67       76.15      2.91 o 
   0   9  29      106.21      114.81      3.14 o 
   1   9  29       82.80       77.03      3.04 o 
   2   9  29      155.63      154.51      3.98 o 
   3   9  29       82.22       85.08      3.84 o 
   4   9  29       41.23       51.75      3.06 o 
   5   9  29      142.62      141.91      4.58 o 
   6   9  29       95.22      108.15      6.17 o 
  -4  10  29      179.08      158.95      5.54 o 
  -3  10  29      581.65      565.35     11.19 o 
  -2  10  29      526.33      489.86      9.79 o 
  -1  10  29      268.72      250.30      7.49 o 
   0  10  29        0.39        7.66      1.35 o 
   1  10  29      265.44      239.57      5.92 o 
   2  10  29      525.27      491.04      8.45 o 
   3  10  29      577.14      576.16     12.83 o 
   4  10  29      179.39      146.60      8.22 o 
   0   1  30     2921.44     2939.95     34.15 o 
   1   1  30     8005.78     8390.08     91.78 o 
  -1   2  30      225.62      256.00      3.65 o 
   0   2  30      852.13      930.41     10.66 o 
   1   2  30      226.49      279.66      4.48 o 
   2   2  30     1202.53     1156.98     13.48 o 
  -2   3  30      124.48      133.41      2.43 o 
  -1   3  30      453.54      463.48      6.15 o 
   0   3  30      692.16      685.97      8.39 o 
   1   3  30      444.49      456.01      6.24 o 
   2   3  30      119.38      125.61      2.50 o 
   3   3  30      765.54      728.66      9.37 o 
  -3   4  30      847.67      834.80     12.32 o 
  -2   4  30      470.75      492.19      6.88 o 
  -1   4  30       18.80       29.37      1.51 o 
   0   4  30     1738.13     1724.42     20.36 o 
   1   4  30       19.05       30.84      1.31 o 
   2   4  30      461.95      485.73      7.26 o 
   3   4  30      857.08      831.82     12.27 o 
   4   4  30       23.92       30.65      5.15 o 
  -4   5  30      999.45      986.30     17.11 o 
  -3   5  30       73.44       83.11      3.06 o 
  -2   5  30      259.10      261.47      5.16 o 
  -1   5  30      904.38      880.06     12.32 o 
   0   5  30      643.86      629.14      8.83 o 
   1   5  30      904.85      922.11     12.91 o 
   2   5  30      249.94      259.24      4.93 o 
   3   5  30       70.82       73.88      2.98 o 
   4   5  30     1002.19      938.08     15.18 o 
   5   5  30        2.55        6.17      1.63 o 
  -5   6  30      211.01      227.98      6.09 o 
  -4   6  30       80.88       81.58      5.28 o 
  -3   6  30      225.44      218.47      5.46 o 
  -2   6  30     1641.73     1579.91     25.52 o 
  -1   6  30       46.49       57.11      2.79 o 
   0   6  30     2783.40     2868.73     39.09 o 
   1   6  30       48.89       57.34      2.46 o 
   2   6  30     1663.89     1653.03     22.71 o 
   3   6  30      229.66      213.60      6.28 o 
   4   6  30       83.00       81.36      4.36 o 
   5   6  30      209.29      223.74      5.20 o 
   6   6  30      173.25      197.31      5.47 o 
  -6   7  30      519.25      514.34     12.15 o 
  -5   7  30       52.15       44.73      3.03 o 
  -4   7  30      141.94      164.31      5.22 o 
  -3   7  30      361.32      368.43      7.05 o 
  -2   7  30       63.00       66.88      2.55 o 
  -1   7  30      402.97      404.53      7.54 o 
   0   7  30      187.09      258.09      5.69 o 
   1   7  30      413.21      419.41      7.39 o 
   2   7  30       61.80       69.56      2.72 o 
   3   7  30      362.22      368.37      6.94 o 
   4   7  30      144.63      161.84      4.31 o 
   5   7  30       53.87       55.67      3.27 o 
   6   7  30      523.40      531.36     12.33 o 
   7   7  30      297.19      338.69      8.70 o 
  -7   8  30      333.32      336.51     22.61 o 
  -6   8  30      478.02      499.76     13.45 o 
  -5   8  30      188.47      197.70      5.63 o 
  -4   8  30      474.91      457.83     10.78 o 
  -3   8  30      169.59      163.94      3.76 o 
  -2   8  30      192.15      190.44      4.95 o 
  -1   8  30      940.36      934.05     13.61 o 
   0   8  30      116.70      137.54      3.64 o 
   1   8  30      936.85      908.25     14.17 o 
   2   8  30      190.75      184.67      4.04 o 
   3   8  30      170.55      165.54      4.49 o 
   4   8  30      476.09      442.42      9.02 o 
   5   8  30      188.48      199.95      6.17 o 
   6   8  30      486.43      521.35     11.97 o 
   7   8  30      331.49      347.62     11.63 o 
  -6   9  30      416.05      387.73     17.81 o 
  -5   9  30       22.61       24.86      1.79 o 
  -4   9  30      139.51      131.25      7.12 o 
  -3   9  30       77.40       75.66      2.85 o 
  -2   9  30      127.46      120.28      3.18 o 
  -1   9  30      376.48      345.44      6.24 o 
   0   9  30      277.01      309.27      5.31 o 
   1   9  30      372.36      341.02      6.05 o 
   2   9  30      128.38      125.88      3.80 o 
   3   9  30       75.34       75.93      3.23 o 
   4   9  30      145.27      142.69      4.39 o 
   5   9  30       22.80       27.69      1.92 o 
  -4  10  30      286.48      279.60      9.69 o 
  -3  10  30      201.12      216.57      6.17 o 
  -2  10  30      161.21      163.58      3.91 o 
  -1  10  30       20.18       29.03      1.59 o 
   0  10  30        3.67        5.33      1.36 o 
   1  10  30       21.12       34.93      2.28 o 
   2  10  30      159.57      154.79      5.62 o 
   3  10  30      201.82      210.84      5.97 o 
   4  10  30      286.82      280.86     13.70 o 
   0   1  31     9152.23     9280.49    102.17 o 
   1   1  31     1491.19     1547.88     17.69 o 
  -1   2  31     1803.89     1787.61     19.56 o 
   0   2  31     7850.02     7883.28     86.13 o 
   1   2  31     1807.19     1782.25     20.38 o 
   2   2  31       40.38       33.06      1.38 o 
  -2   3  31       39.61       46.04      1.84 o 
  -1   3  31      902.42      916.89     11.24 o 
   0   3  31      146.41      150.26      2.74 o 
   1   3  31      904.17      935.91     11.71 o 
   2   3  31       40.18       43.99      1.83 o 
   3   3  31      308.19      282.56      4.44 o 
  -3   4  31       80.28      101.29      3.10 o 
  -2   4  31      471.60      464.28      6.66 o 
  -1   4  31      200.60      193.48      3.41 o 
   0   4  31     2557.10     2501.73     28.50 o 
   1   4  31      197.89      199.42      3.25 o 
   2   4  31      473.04      469.61      7.12 o 
   3   4  31       81.99      102.63      3.48 o 
   4   4  31       55.56       69.98      2.88 o 
  -4   5  31     1394.61     1470.99     25.24 o 
  -3   5  31      433.94      392.25      6.99 o 
  -2   5  31      669.97      669.44     10.19 o 
  -1   5  31       94.74       96.10      2.65 o 
   0   5  31       31.93       38.30      2.01 o 
   1   5  31       96.70      107.12      2.79 o 
   2   5  31      664.06      658.80     11.60 o 
   3   5  31      428.38      386.40      7.64 o 
   4   5  31     1398.87     1433.85     30.24 o 
   5   5  31      819.09      779.36     14.43 o 
  -5   6  31      644.88      656.66     13.46 o 
  -4   6  31      906.36      906.98     18.24 o 
  -3   6  31     1205.44     1269.99     21.67 o 
  -2   6  31       26.92       33.02      2.24 o 
  -1   6  31      715.17      716.20     14.00 o 
   0   6  31      110.20      135.64      3.50 o 
   1   6  31      706.79      708.06     10.87 o 
   2   6  31       27.78       32.06      2.07 o 
   3   6  31     1196.20     1224.19     20.41 o 
   4   6  31      906.28      913.91     15.38 o 
   5   6  31      650.10      660.45     12.47 o 
   6   6  31       20.50       22.70      2.74 o 
  -6   7  31      312.33      340.69     13.13 o 
  -5   7  31      405.21      445.29     10.60 o 
  -4   7  31      166.60      178.90      5.34 o 
  -3   7  31     1334.55     1289.74     20.57 o 
  -2   7  31     1143.12     1141.82     17.12 o 
  -1   7  31      443.17      443.96      7.82 o 
   0   7  31      262.38      275.90      5.55 o 
   1   7  31      439.69      441.64      7.72 o 
   2   7  31     1134.25     1126.14     17.26 o 
   3   7  31     1337.46     1269.63     19.61 o 
   4   7  31      170.00      180.11      4.57 o 
   5   7  31      409.89      425.85      9.67 o 
   6   7  31      311.87      324.23      8.72 o 
   7   7  31      147.88      164.87      5.10 o 
  -7   8  31      172.03      195.92     10.96 o 
  -6   8  31      365.50      361.16     14.41 o 
  -5   8  31      312.84      314.01      7.69 o 
  -4   8  31       91.22      100.65      4.02 o 
  -3   8  31      913.03      892.41     13.76 o 
  -2   8  31      301.95      314.50      5.66 o 
  -1   8  31      353.37      384.84      6.62 o 
   0   8  31      163.25      140.82      3.64 o 
   1   8  31      351.60      383.04      6.95 o 
   2   8  31      299.83      295.50      6.33 o 
   3   8  31      916.43      920.54     19.41 o 
   4   8  31       88.78       92.38      3.51 o 
   5   8  31      314.95      310.51      7.32 o 
   6   8  31      366.07      358.96      8.91 o 
   7   8  31      172.34      202.20      7.75 o 
  -5   9  31      118.50      111.53      5.26 o 
  -4   9  31       73.38       71.23      2.99 o 
  -3   9  31      170.64      169.13      5.15 o 
  -2   9  31      107.92      118.02      3.33 o 
  -1   9  31      170.39      156.19      3.93 o 
   0   9  31       73.54       63.03      2.72 o 
   1   9  31      170.69      163.09      4.72 o 
   2   9  31      110.18      121.06      3.80 o 
   3   9  31      168.36      171.30      4.47 o 
   4   9  31       72.91       77.45      3.49 o 
   5   9  31      117.47      112.72      4.11 o 
  -3  10  31      243.59      264.11      7.91 o 
  -2  10  31      317.55      298.26      5.95 o 
  -1  10  31        8.40       15.95      1.43 o 
   0  10  31       33.69       40.39      2.31 o 
   1  10  31        8.18       14.73      1.68 o 
   2  10  31      319.50      302.48      6.74 o 
   3  10  31      245.44      284.98      9.69 o 
   0   0  32    13037.23    13071.93    321.21 o 
   0   1  32      788.08      821.64     11.07 o 
   1   1  32     2068.65     1966.82     23.10 o 
  -1   2  32      725.68      703.52      8.21 o 
   0   2  32     1039.74     1070.26     12.50 o 
   1   2  32      728.23      711.27      8.70 o 
   2   2  32       32.29       37.40      1.64 o 
  -2   3  32      330.89      339.66      4.98 o 
  -1   3  32      888.52      887.84     10.84 o 
   0   3  32        6.51       11.21      1.09 o 
   1   3  32      892.26      895.26     11.34 o 
   2   3  32      329.59      339.16      5.19 o 
   3   3  32      938.15      932.98     11.75 o 
  -3   4  32     3382.27     3218.82     46.48 o 
  -2   4  32      737.16      716.35     10.26 o 
  -1   4  32     1093.55     1035.48     13.51 o 
   0   4  32       86.59       69.97      2.01 o 
   1   4  32     1098.76     1070.38     13.82 o 
   2   4  32      737.13      721.93     10.36 o 
   3   4  32     3389.61     3245.63     47.79 o 
   4   4  32        1.89       13.52      2.70 o 
  -4   5  32       44.82       52.54      2.95 o 
  -3   5  32      929.42      914.68     15.19 o 
  -2   5  32     1457.53     1422.54     21.25 o 
  -1   5  32     1354.83     1420.29     19.88 o 
   0   5  32     1221.06     1212.95     16.41 o 
   1   5  32     1352.88     1401.86     19.27 o 
   2   5  32     1466.03     1452.37     22.83 o 
   3   5  32      927.11      922.45     14.64 o 
   4   5  32       45.89       54.57      3.27 o 
   5   5  32      342.08      309.03      6.77 o 
  -5   6  32      118.93       96.74      4.33 o 
  -4   6  32       65.95       71.44      3.47 o 
  -3   6  32      972.40     1043.39     17.99 o 
  -2   6  32      965.21      973.21     15.98 o 
  -1   6  32     1449.65     1478.16     25.25 o 
   0   6  32        0.29        3.37      1.61 o 
   1   6  32     1461.57     1475.47     22.04 o 
   2   6  32      974.26      988.68     15.26 o 
   3   6  32      960.30      983.17     18.17 o 
   4   6  32       67.77       67.08      3.07 o 
   5   6  32      120.30      104.66      3.60 o 
   6   6  32       94.22      133.38      5.77 o 
  -6   7  32      245.06      254.64      8.15 o 
  -5   7  32      108.31       94.33      4.02 o 
  -4   7  32      295.60      273.29      6.13 o 
  -3   7  32       42.74       45.03      2.81 o 
  -2   7  32      321.43      316.84      6.40 o 
  -1   7  32     1629.97     1615.32     24.20 o 
   0   7  32        3.44        5.09      1.64 o 
   1   7  32     1644.32     1648.78     24.27 o 
   2   7  32      321.91      315.49      5.84 o 
   3   7  32       43.37       50.90      2.78 o 
   4   7  32      294.07      264.67      5.88 o 
   5   7  32      107.68      101.60      4.01 o 
   6   7  32      244.63      231.25      7.32 o 
   7   7  32      387.23      375.63      9.06 o 
  -6   8  32      138.64      166.08      5.42 o 
  -5   8  32      124.98      107.91      5.54 o 
  -4   8  32      194.58      192.63      5.63 o 
  -3   8  32      265.73      257.96      5.89 o 
  -2   8  32      253.68      249.63      4.74 o 
  -1   8  32      800.00      790.64     12.32 o 
   0   8  32      109.40       93.37      3.08 o 
   1   8  32      804.27      768.71     12.23 o 
   2   8  32      256.20      237.52      5.36 o 
   3   8  32      267.65      264.42      6.05 o 
   4   8  32      191.99      194.18      5.51 o 
   5   8  32      120.33       99.85      3.68 o 
   6   8  32      135.74      151.21      5.93 o 
  -5   9  32      161.58      168.52      9.59 o 
  -4   9  32      504.38      492.64     10.61 o 
  -3   9  32      353.70      349.99      9.47 o 
  -2   9  32      129.88      111.48      2.77 o 
  -1   9  32      138.50      136.31      3.56 o 
   0   9  32      167.98      165.99      3.93 o 
   1   9  32      138.97      139.05      3.56 o 
   2   9  32      127.90      117.11      3.70 o 
   3   9  32      352.28      354.43      7.62 o 
   4   9  32      504.18      489.12      9.49 o 
   5   9  32      161.06      159.62      6.78 o 
  -3  10  32      326.72      358.54     21.92 o 
  -2  10  32      285.26      243.77      6.20 o 
  -1  10  32      637.04      632.94     10.35 o 
   0  10  32      116.14      118.32      3.78 o 
   1  10  32      637.76      659.56     12.74 o 
   2  10  32      291.88      249.05      6.66 o 
   3  10  32      319.60      332.93     16.44 o 
   0   1  33       39.85       43.85      1.54 o 
   1   1  33     1172.65     1198.21     14.48 o 
  -1   2  33      201.32      201.31      3.24 o 
   0   2  33     1307.63     1272.20     15.82 o 
   1   2  33      206.82      211.53      3.34 o 
   2   2  33     2527.07     2418.58     27.88 o 
  -2   3  33      373.61      402.61      5.78 o 
  -1   3  33     2427.26     2498.30     27.76 o 
   0   3  33     3236.04     3367.53     41.51 o 
   1   3  33     2447.00     2499.58     31.01 o 
   2   3  33      366.58      417.59      6.10 o 
   3   3  33      463.85      476.20      7.30 o 
  -3   4  33     3298.89     3140.18     48.79 o 
  -2   4  33      971.01      959.18     13.46 o 
  -1   4  33      239.65      249.53      5.16 o 
   0   4  33      181.62      183.60      3.59 o 
   1   4  33      242.10      247.70      4.18 o 
   2   4  33      977.17     1011.80     15.42 o 
   3   4  33     3319.97     3243.83     50.23 o 
   4   4  33      627.06      562.32     10.10 o 
  -4   5  33       81.18       78.20      3.31 o 
  -3   5  33      261.26      274.56      6.33 o 
  -2   5  33      936.50      926.55     14.31 o 
  -1   5  33     1510.74     1513.98     21.14 o 
   0   5  33        0.05        4.07      1.33 o 
   1   5  33     1508.02     1520.85     22.38 o 
   2   5  33      936.92      948.67     17.93 o 
   3   5  33      259.30      279.64      6.30 o 
   4   5  33       82.39       75.35      3.51 o 
   5   5  33      925.68      930.32     18.37 o 
  -5   6  33      411.21      395.88      8.93 o 
  -4   6  33       80.91       81.66      3.47 o 
  -3   6  33      263.09      279.94      6.18 o 
  -2   6  33      829.13      834.54     17.83 o 
  -1   6  33      296.32      295.41      6.01 o 
   0   6  33      127.66      156.89      4.16 o 
   1   6  33      298.63      283.65      5.49 o 
   2   6  33      823.77      859.05     14.26 o 
   3   6  33      265.62      271.85      6.05 o 
   4   6  33       80.24       70.57      4.12 o 
   5   6  33      422.41      400.12      8.19 o 
   6   6  33     1547.61     1537.74     37.70 o 
  -6   7  33      411.58      396.05     11.28 o 
  -5   7  33       42.89       56.72      3.32 o 
  -4   7  33      502.44      499.90      9.68 o 
  -3   7  33      353.12      351.22      6.83 o 
  -2   7  33      101.19       99.26      3.45 o 
  -1   7  33      601.18      580.93      9.76 o 
   0   7  33        0.01        4.94      1.60 o 
   1   7  33      609.15      604.34      9.79 o 
   2   7  33      100.82       98.05      2.92 o 
   3   7  33      358.08      362.69      8.69 o 
   4   7  33      501.31      498.47      9.23 o 
   5   7  33       41.91       57.97      3.27 o 
   6   7  33      410.39      388.76     11.67 o 
   7   7  33      162.57      162.05      7.34 o 
  -6   8  33       56.50       64.26      3.37 o 
  -5   8  33      499.56      507.05     11.62 o 
  -4   8  33        9.96       19.30      1.87 o 
  -3   8  33       76.37       72.38      2.69 o 
  -2   8  33       18.91       25.49      1.79 o 
  -1   8  33       90.61      105.54      3.14 o 
   0   8  33      645.36      675.84     10.80 o 
   1   8  33       89.18      100.86      2.92 o 
   2   8  33       18.37       23.23      1.87 o 
   3   8  33       75.72       77.17      3.31 o 
   4   8  33        9.54       12.77      1.99 o 
   5   8  33      493.91      511.00     10.77 o 
   6   8  33       55.19       52.52      4.63 o 
  -5   9  33       77.50       76.72      6.85 o 
  -4   9  33       11.02       16.37      1.79 o 
  -3   9  33       42.59       43.86      2.38 o 
  -2   9  33      491.94      475.24      7.31 o 
  -1   9  33      275.90      265.08      4.99 o 
   0   9  33      359.12      353.69      6.67 o 
   1   9  33      278.59      260.22      6.05 o 
   2   9  33      490.44      486.27     10.28 o 
   3   9  33       43.21       49.76      2.67 o 
   4   9  33       10.27       15.32      1.84 o 
   5   9  33       76.91       72.40      8.91 o 
  -2  10  33      368.93      355.59     10.28 o 
  -1  10  33      844.85      785.32     14.60 o 
   0  10  33       17.56       14.36      2.37 o 
   1  10  33      848.62      799.19     21.42 o 
   2  10  33      370.64      364.44     17.81 o 
   0   1  34      338.82      348.45      5.20 o 
   1   1  34       13.78       18.76      1.20 o 
  -1   2  34      707.90      667.81      8.33 o 
   0   2  34     1530.74     1493.16     18.38 o 
   1   2  34      720.95      693.68      8.48 o 
   2   2  34      319.58      316.31      4.83 o 
  -2   3  34       17.05       20.75      1.26 o 
  -1   3  34      751.10      743.52      9.70 o 
   0   3  34      388.25      408.63      7.26 o 
   1   3  34      745.79      747.39     10.11 o 
   2   3  34       16.24       15.91      1.34 o 
   3   3  34        3.61        9.31      1.37 o 
  -3   4  34      159.92      168.58      4.24 o 
  -2   4  34      206.43      212.40      4.38 o 
  -1   4  34       54.38       49.60      2.27 o 
   0   4  34      355.49      386.29      6.56 o 
   1   4  34       53.03       46.23      2.00 o 
   2   4  34      204.86      209.72      4.76 o 
   3   4  34      160.30      179.24      5.66 o 
   4   4  34      848.62      713.79     15.62 o 
  -4   5  34      134.86      144.14      5.11 o 
  -3   5  34      283.23      284.02      6.32 o 
  -2   5  34      715.34      657.98     11.34 o 
  -1   5  34     1134.27     1163.90     15.72 o 
   0   5  34     1214.86     1228.58     16.62 o 
   1   5  34     1128.69     1168.39     16.89 o 
   2   5  34      723.21      684.42     12.68 o 
   3   5  34      286.93      276.72      6.21 o 
   4   5  34      133.81      145.68      4.64 o 
   5   5  34        5.97       10.36      2.02 o 
  -5   6  34       31.97       36.92      2.35 o 
  -4   6  34      331.64      363.73      8.42 o 
  -3   6  34      378.44      409.21      8.78 o 
  -2   6  34       90.09       86.95      3.80 o 
  -1   6  34      194.25      212.14      4.96 o 
   0   6  34     1027.26      993.31     16.28 o 
   1   6  34      196.95      210.66      4.50 o 
   2   6  34       92.31       87.37      3.50 o 
   3   6  34      378.07      395.63     10.09 o 
   4   6  34      331.63      345.01      7.01 o 
   5   6  34       33.68       38.49      2.47 o 
   6   6  34      563.80      570.87     15.28 o 
  -6   7  34      221.24      248.59      7.62 o 
  -5   7  34      317.24      317.51      9.21 o 
  -4   7  34      280.30      272.88      6.30 o 
  -3   7  34       77.21       90.79      5.29 o 
  -2   7  34      727.44      761.86     12.99 o 
  -1   7  34      511.50      534.81      9.55 o 
   0   7  34      729.10      834.95     13.15 o 
   1   7  34      513.11      548.69      9.14 o 
   2   7  34      721.39      768.36     12.77 o 
   3   7  34       76.71       89.96      3.37 o 
   4   7  34      284.84      290.76      5.95 o 
   5   7  34      315.78      328.14      8.42 o 
   6   7  34      221.54      240.73      7.12 o 
   7   7  34      288.52      250.41      7.36 o 
  -6   8  34      507.70      478.15     21.92 o 
  -5   8  34      242.38      233.80      7.03 o 
  -4   8  34      366.41      381.56      9.15 o 
  -3   8  34      636.04      596.23     10.39 o 
  -2   8  34      134.45      126.69      3.17 o 
  -1   8  34      276.09      293.27      5.54 o 
   0   8  34      203.54      208.90      4.39 o 
   1   8  34      281.09      289.51      5.43 o 
   2   8  34      134.42      118.60      3.95 o 
   3   8  34      627.12      610.91     11.36 o 
   4   8  34      365.56      374.19      7.73 o 
   5   8  34      243.05      236.90      5.86 o 
   6   8  34      510.83      483.30     15.50 o 
  -4   9  34      305.14      346.77     12.08 o 
  -3   9  34       47.53       59.36      2.57 o 
  -2   9  34       43.48       49.29      2.04 o 
  -1   9  34      193.68      190.27      4.01 o 
   0   9  34      651.86      640.25     10.87 o 
   1   9  34      196.63      192.07      4.74 o 
   2   9  34       44.81       48.45      3.06 o 
   3   9  34       45.90       65.49      2.87 o 
   4   9  34      308.92      354.14      8.90 o 
  -2  10  34       78.15       76.72      5.48 o 
  -1  10  34      132.24      137.13      5.81 o 
   0  10  34      312.35      315.24     11.11 o 
   1  10  34      128.93      132.93      4.75 o 
   2  10  34       78.99       71.24      6.85 o 
   0   1  35     1299.60     1377.30     16.36 o 
   1   1  35      113.04      128.15      2.66 o 
  -1   2  35      189.11      187.37      3.25 o 
   0   2  35       55.54       64.69      1.94 o 
   1   2  35      188.25      184.90      3.29 o 
   2   2  35       36.40       39.42      1.64 o 
  -2   3  35      204.09      188.06      3.49 o 
  -1   3  35     1767.41     1801.90     24.12 o 
   0   3  35       16.50       26.90      1.70 o 
   1   3  35     1777.86     1852.76     24.63 o 
   2   3  35      203.00      191.68      4.40 o 
   3   3  35     2653.53     2699.97     41.49 o 
  -3   4  35      767.83      746.20     12.69 o 
  -2   4  35      124.94      109.25      3.22 o 
  -1   4  35      733.75      738.37     11.75 o 
   0   4  35       50.63       45.01      2.22 o 
   1   4  35      731.11      741.99     11.20 o 
   2   4  35      123.78      115.27      3.23 o 
   3   4  35      769.01      750.73     14.15 o 
   4   4  35     1880.18     1944.63     40.74 o 
  -4   5  35      767.88      721.65     13.57 o 
  -3   5  35      518.95      508.36     10.72 o 
  -2   5  35      670.13      726.49     12.30 o 
  -1   5  35      497.14      473.87      9.47 o 
   0   5  35     1430.80     1481.80     21.02 o 
   1   5  35      488.92      481.93      9.54 o 
   2   5  35      663.80      746.22     13.60 o 
   3   5  35      518.14      489.13     10.05 o 
   4   5  35      758.28      739.89     17.27 o 
   5   5  35      161.33      161.68      5.01 o 
  -5   6  35      149.88      145.18      5.10 o 
  -4   6  35       45.40       59.07      3.27 o 
  -3   6  35      609.57      591.77     12.55 o 
  -2   6  35      183.52      179.45      5.00 o 
  -1   6  35      135.20      138.97      3.85 o 
   0   6  35        0.03        1.98      1.56 o 
   1   6  35      131.31      138.70      4.14 o 
   2   6  35      188.36      180.86      4.34 o 
   3   6  35      608.29      609.17     10.85 o 
   4   6  35       46.35       59.37      2.78 o 
   5   6  35      151.45      141.99      4.26 o 
   6   6  35       40.95       51.36      4.68 o 
  -6   7  35      751.27      791.32     19.74 o 
  -5   7  35      341.17      331.72      8.54 o 
  -4   7  35      118.76      130.99      3.78 o 
  -3   7  35      203.64      192.42      5.08 o 
  -2   7  35     2528.67     2480.08     38.36 o 
  -1   7  35      209.78      223.19      4.98 o 
   0   7  35      902.41      862.37     13.58 o 
   1   7  35      213.53      218.19      5.33 o 
   2   7  35     2531.18     2524.80     42.31 o 
   3   7  35      205.49      195.67      6.38 o 
   4   7  35      120.20      125.43      3.65 o 
   5   7  35      341.76      328.97      8.37 o 
   6   7  35      749.90      768.40     17.13 o 
   7   7  35      437.11      447.64     14.02 o 
  -6   8  35      202.52      205.51     10.96 o 
  -5   8  35      155.05      152.91      7.22 o 
  -4   8  35      169.70      152.28      3.95 o 
  -3   8  35      446.78      446.00      8.43 o 
  -2   8  35      254.73      218.75      4.23 o 
  -1   8  35     1636.50     1585.34     23.29 o 
   0   8  35       36.74       52.28      2.31 o 
   1   8  35     1652.84     1595.17     29.32 o 
   2   8  35      251.11      211.51      5.26 o 
   3   8  35      444.73      452.80      8.93 o 
   4   8  35      170.89      159.60      4.63 o 
   5   8  35      152.98      163.46      4.51 o 
   6   8  35      199.84      202.11      7.75 o 
  -4   9  35      136.72      156.19      9.59 o 
  -3   9  35       94.10       88.06      3.08 o 
  -2   9  35      751.80      673.84     10.40 o 
  -1   9  35      145.75      136.20      3.32 o 
   0   9  35      508.47      471.47      8.25 o 
   1   9  35      148.59      145.83      4.29 o 
   2   9  35      743.02      670.44     13.46 o 
   3   9  35       94.55       90.92      3.68 o 
   4   9  35      138.28      143.96      6.24 o 
   0  10  35        9.23       12.33      4.11 o 
   0   0  36      747.98      673.82     21.83 o 
   0   1  36     1498.71     1549.12     18.32 o 
   1   1  36     2721.49     2711.78     34.10 o 
  -1   2  36       43.04       45.60      1.85 o 
   0   2  36      517.24      537.75      7.12 o 
   1   2  36       42.30       47.55      1.88 o 
   2   2  36      308.57      304.29      5.29 o 
  -2   3  36     1679.14     1632.52     20.51 o 
  -1   3  36       87.23      103.27      2.80 o 
   0   3  36     1616.85     1651.80     21.74 o 
   1   3  36       84.90      101.08      2.92 o 
   2   3  36     1678.34     1692.38     26.67 o 
   3   3  36     1238.01     1267.06     30.33 o 
  -3   4  36     2091.33     2105.72     35.02 o 
  -2   4  36      244.33      250.91      4.96 o 
  -1   4  36      406.88      392.18      6.88 o 
   0   4  36        9.42        8.70      2.21 o 
   1   4  36      408.00      395.41      6.68 o 
   2   4  36      239.49      251.75      5.42 o 
   3   4  36     2083.05     2115.49     56.85 o 
   4   4  36      920.92      929.13     32.63 o 
  -4   5  36      293.90      292.14      6.36 o 
  -3   5  36      830.44      831.60     14.82 o 
  -2   5  36      298.21      349.03      6.75 o 
  -1   5  36     1536.49     1492.97     22.23 o 
   0   5  36     2129.09     2104.54     32.62 o 
   1   5  36     1522.42     1534.66     25.88 o 
   2   5  36      294.16      348.34      7.27 o 
   3   5  36      827.18      846.98     15.64 o 
   4   5  36      290.43      305.23     10.44 o 
   5   5  36       58.34       67.54      4.34 o 
  -5   6  36      159.87      163.93      5.42 o 
  -4   6  36      249.54      243.99      7.00 o 
  -3   6  36      935.35      955.35     17.97 o 
  -2   6  36       82.31       71.88      3.07 o 
  -1   6  36      442.41      453.56      8.44 o 
   0   6  36      202.33      216.44      5.52 o 
   1   6  36      444.81      467.24      9.23 o 
   2   6  36       83.93       79.13      3.93 o 
   3   6  36      934.47      973.62     16.26 o 
   4   6  36      251.52      230.83      6.33 o 
   5   6  36      159.33      161.86      4.44 o 
   6   6  36        8.01        2.15      3.69 o 
  -6   7  36       66.49       73.08      3.21 o 
  -5   7  36      434.22      417.45     10.09 o 
  -4   7  36      136.16      140.08      3.42 o 
  -3   7  36      396.81      395.80      7.44 o 
  -2   7  36      562.85      572.44     11.92 o 
  -1   7  36     1181.26     1153.87     18.81 o 
   0   7  36        5.72        3.65      1.38 o 
   1   7  36     1191.70     1166.34     18.71 o 
   2   7  36      565.42      584.24     11.26 o 
   3   7  36      395.48      397.32      8.37 o 
   4   7  36      139.26      137.60      3.95 o 
   5   7  36      429.50      417.99      9.06 o 
   6   7  36       66.16       79.59      5.84 o 
  -5   8  36      253.54      221.14      8.19 o 
  -4   8  36      677.73      668.26     13.35 o 
  -3   8  36       83.54       94.93      2.98 o 
  -2   8  36       80.82       76.19      2.53 o 
  -1   8  36      170.17      192.22      4.58 o 
   0   8  36      541.27      520.24      8.48 o 
   1   8  36      166.26      187.66      4.23 o 
   2   8  36       77.52       78.19      4.19 o 
   3   8  36       83.60       92.85      3.68 o 
   4   8  36      674.23      691.44     18.73 o 
   5   8  36      253.33      231.64      7.12 o 
  -3   9  36      272.72      208.47      8.19 o 
  -2   9  36      143.42      115.85      3.31 o 
  -1   9  36      290.82      277.83      5.36 o 
   0   9  36      101.66      127.12      3.38 o 
   1   9  36      293.67      285.14      6.74 o 
   2   9  36      142.37      126.57      3.89 o 
   3   9  36      272.16      229.05      5.51 o 
   4   9  36      129.73      128.05      8.22 o 
   0   1  37      371.17      425.61      6.19 o 
   1   1  37     2375.65     2331.31     30.39 o 
  -1   2  37      896.62      906.05     14.35 o 
   0   2  37      251.20      260.52      5.14 o 
   1   2  37      897.64      888.98     12.92 o 
   2   2  37        2.11        7.57      1.40 o 
  -2   3  37      691.28      648.51      9.20 o 
  -1   3  37      688.37      642.33      9.73 o 
   0   3  37      420.03      442.59      6.86 o 
   1   3  37      689.56      649.48     10.48 o 
   2   3  37      680.43      645.04     11.84 o 
   3   3  37      132.05      129.26      4.89 o 
  -3   4  37      166.05      162.02      5.00 o 
  -2   4  37     1038.76     1014.54     16.60 o 
  -1   4  37      339.20      334.28      5.99 o 
   0   4  37      768.88      740.15     11.23 o 
   1   4  37      334.55      345.76      7.66 o 
   2   4  37     1032.87     1055.92     19.69 o 
   3   4  37      166.28      162.29      6.15 o 
   4   4  37      179.14      217.95      7.71 o 
  -4   5  37      260.56      261.35      8.40 o 
  -3   5  37       75.81       85.57      3.26 o 
  -2   5  37      374.13      398.25      7.10 o 
  -1   5  37      519.69      556.87      9.72 o 
   0   5  37      775.03      857.24     14.30 o 
   1   5  37      516.15      532.72     10.44 o 
   2   5  37      367.77      412.86      8.25 o 
   3   5  37       76.43       85.02      3.60 o 
   4   5  37      257.41      260.87      6.85 o 
   5   5  37        7.84        8.36      1.92 o 
  -5   6  37      311.43      303.34      7.86 o 
  -4   6  37      441.28      420.90      9.25 o 
  -3   6  37       43.44       39.79      2.23 o 
  -2   6  37      139.76      150.58      4.03 o 
  -1   6  37      185.32      197.73      4.77 o 
   0   6  37      597.77      589.29     12.56 o 
   1   6  37      186.16      198.01      5.08 o 
   2   6  37      136.32      147.36      4.47 o 
   3   6  37       44.49       39.36      2.67 o 
   4   6  37      446.83      426.84      8.66 o 
   5   6  37      310.54      297.25      8.36 o 
   6   6  37       24.29       19.80      2.57 o 
  -6   7  37       24.58       26.91      2.18 o 
  -5   7  37      202.61      206.60      6.11 o 
  -4   7  37      112.34      108.32      4.10 o 
  -3   7  37      607.87      637.55     10.98 o 
  -2   7  37      289.02      278.32      5.81 o 
  -1   7  37       24.96       25.21      1.97 o 
   0   7  37      190.97      194.38      4.92 o 
   1   7  37       26.41       27.13      2.67 o 
   2   7  37      288.33      284.78      6.61 o 
   3   7  37      605.36      639.36     12.11 o 
   4   7  37      108.74      109.36      3.46 o 
   5   7  37      204.24      213.02      5.51 o 
   6   7  37       23.27       20.68      2.61 o 
  -5   8  37        9.24       15.07      4.11 o 
  -4   8  37      830.01      854.27     14.85 o 
  -3   8  37      314.54      301.42      5.74 o 
  -2   8  37        0.25        2.01      1.25 o 
  -1   8  37       57.16       52.63      2.13 o 
   0   8  37        3.33       10.55      1.47 o 
   1   8  37       58.21       59.99      3.04 o 
   2   8  37        0.34        2.11      1.53 o 
   3   8  37      311.32      315.06      7.35 o 
   4   8  37      828.53      864.29     16.78 o 
   5   8  37        9.55       14.09      2.91 o 
  -2   9  37       78.29       69.66      2.72 o 
  -1   9  37       80.50       62.95      2.46 o 
   0   9  37     1019.67      959.35     18.37 o 
   1   9  37       78.88       68.87      3.06 o 
   2   9  37       78.80       67.99      3.06 o 
   3   9  37      107.58       99.80      4.17 o 
   0   1  38       28.56       29.57      1.79 o 
   1   1  38      358.89      414.88      7.37 o 
  -1   2  38      424.31      448.06      8.34 o 
   0   2  38      124.26      128.08      4.27 o 
   1   2  38      424.65      435.06      7.67 o 
   2   2  38     2193.39     2305.21     32.79 o 
  -2   3  38      143.70      162.21      3.18 o 
  -1   3  38      496.23      489.13      8.36 o 
   0   3  38       63.51       62.99      2.78 o 
   1   3  38      496.36      485.52      8.31 o 
   2   3  38      145.23      168.97      4.21 o 
   3   3  38      392.81      424.22      9.60 o 
  -3   4  38       52.04       49.21      2.47 o 
  -2   4  38      326.58      328.31      6.37 o 
  -1   4  38     1083.15     1085.84     17.63 o 
   0   4  38     1123.77     1121.50     18.08 o 
   1   4  38     1090.73     1089.24     17.58 o 
   2   4  38      335.04      362.44      7.86 o 
   3   4  38       53.40       58.11      3.96 o 
   4   4  38       26.31       38.66      3.03 o 
  -4   5  38     1222.59     1177.61     25.57 o 
  -3   5  38     1272.43     1240.13     24.20 o 
  -2   5  38      748.80      732.36     12.47 o 
  -1   5  38      801.70      781.58     13.17 o 
   0   5  38     1142.80     1110.93     18.04 o 
   1   5  38      801.23      800.51     14.47 o 
   2   5  38      751.41      738.21     13.28 o 
   3   5  38     1274.90     1319.15     25.36 o 
   4   5  38     1217.95     1203.05     34.13 o 
   5   5  38       16.76       21.63      2.28 o 
  -5   6  38      152.80      147.90      4.96 o 
  -4   6  38      408.32      388.78      7.83 o 
  -3   6  38       28.48       23.76      1.90 o 
  -2   6  38      413.43      447.89      8.23 o 
  -1   6  38      175.07      195.81      4.92 o 
   0   6  38     2394.80     2530.06     42.02 o 
   1   6  38      174.57      190.49      5.08 o 
   2   6  38      416.62      455.27     10.28 o 
   3   6  38       29.18       25.08      2.31 o 
   4   6  38      405.32      374.53      9.80 o 
   5   6  38      152.30      144.71      5.26 o 
   6   6  38       48.57       30.19      2.82 o 
  -6   7  38      489.12      387.25     13.56 o 
  -5   7  38       60.28       53.19      3.03 o 
  -4   7  38      659.50      548.67     10.32 o 
  -3   7  38      143.43      128.28      3.77 o 
  -2   7  38      154.39      146.32      3.72 o 
  -1   7  38      124.19      142.80      3.95 o 
   0   7  38      813.90      831.79     14.81 o 
   1   7  38      124.32      131.01      3.68 o 
   2   7  38      151.99      143.84      4.36 o 
   3   7  38      141.79      131.95      3.87 o 
   4   7  38      657.87      567.38     10.53 o 
   5   7  38       59.75       50.72      2.65 o 
   6   7  38      490.22      418.84     13.05 o 
  -4   8  38      452.05      418.66     11.87 o 
  -3   8  38       98.90       88.82      2.60 o 
  -2   8  38      702.52      626.61     10.59 o 
  -1   8  38       53.76       50.96      2.28 o 
   0   8  38      119.86       96.56      2.91 o 
   1   8  38       52.71       51.43      2.67 o 
   2   8  38      708.44      667.23     12.02 o 
   3   8  38       99.05       92.39      4.11 o 
   4   8  38      448.80      425.63     11.67 o 
   5   8  38      626.09      567.90     30.83 o 
  -2   9  38      180.80      164.41      9.59 o 
  -1   9  38       37.33       33.56      1.98 o 
   0   9  38        0.18        2.74      1.30 o 
   1   9  38       34.80       32.87      2.28 o 
   2   9  38      177.85      164.13      4.80 o 
   0   1  39       72.19       61.32      2.57 o 
   1   1  39      481.38      507.69      8.70 o 
  -1   2  39     1778.03     1753.09     25.47 o 
   0   2  39        0.30        2.35      1.51 o 
   1   2  39     1783.10     1764.46     28.74 o 
   2   2  39       38.09       57.58      2.98 o 
  -2   3  39      446.35      454.97      8.03 o 
  -1   3  39      660.83      696.24     10.67 o 
   0   3  39      197.64      211.50      4.19 o 
   1   3  39      670.11      697.72     11.96 o 
   2   3  39      448.39      464.74      9.41 o 
   3   3  39     1235.67     1226.12     23.21 o 
  -3   4  39      826.34      839.77     20.54 o 
  -2   4  39      210.62      214.27      4.72 o 
  -1   4  39      116.68      128.85      3.72 o 
   0   4  39        2.40        8.02      1.56 o 
   1   4  39      117.00      123.47      3.85 o 
   2   4  39      208.17      217.90      5.57 o 
   3   4  39      829.06      829.51     18.66 o 
   4   4  39       56.02       49.13      3.32 o 
  -4   5  39        2.55        6.61      1.87 o 
  -3   5  39       90.14       91.67      3.09 o 
  -2   5  39      265.81      272.91      8.61 o 
  -1   5  39      220.54      224.11      5.63 o 
   0   5  39       28.71       48.35      3.03 o 
   1   5  39      223.52      226.98      7.39 o 
   2   5  39      257.64      252.83      6.85 o 
   3   5  39       91.75       85.57      4.41 o 
   4   5  39        2.61        1.37      2.06 o 
   5   5  39      138.75      152.42      4.63 o 
  -5   6  39      268.34      251.53      6.09 o 
  -4   6  39      214.99      199.67      4.75 o 
  -3   6  39       42.36       48.88      2.92 o 
  -2   6  39      189.97      205.98      6.40 o 
  -1   6  39      188.38      200.99      5.17 o 
   0   6  39       12.49       17.92      1.86 o 
   1   6  39      190.31      215.92      5.16 o 
   2   6  39      190.90      199.50      5.84 o 
   3   6  39       43.19       52.97      4.29 o 
   4   6  39      216.71      195.88      5.82 o 
   5   6  39      268.42      238.97      6.50 o 
   6   6  39      274.74      272.66      7.35 o 
  -5   7  39        6.96       14.19      2.37 o 
  -4   7  39       53.33       46.12      2.77 o 
  -3   7  39       93.01       91.68      3.39 o 
  -2   7  39      182.58      160.19      4.19 o 
  -1   7  39      335.39      359.23      7.60 o 
   0   7  39       58.75       60.73      2.76 o 
   1   7  39      338.95      376.19      7.62 o 
   2   7  39      180.64      153.59      5.02 o 
   3   7  39       93.22      101.70      5.37 o 
   4   7  39       54.00       55.45      3.06 o 
   5   7  39        6.73        8.82      1.64 o 
  -4   8  39      481.60      449.38     21.92 o 
  -3   8  39      646.88      585.35     10.58 o 
  -2   8  39      175.09      158.11      4.24 o 
  -1   8  39      410.01      409.02      7.76 o 
   0   8  39       35.53       36.57      1.86 o 
   1   8  39      403.02      395.66      8.19 o 
   2   8  39      178.00      157.67      4.76 o 
   3   8  39      640.96      610.83     13.52 o 
   4   8  39      484.25      472.60     12.11 o 
  -1   9  39       43.14       38.36      5.48 o 
   0   9  39       47.70       52.01      3.03 o 
   1   9  39       44.45       39.11      2.74 o 
   2   9  39        2.59        6.85      2.74 o 
   0   0  40       33.06       26.37      3.31 o 
   0   1  40       34.47       40.84      2.15 o 
   1   1  40      290.97      300.77      5.91 o 
  -1   2  40      185.67      209.25      4.89 o 
   0   2  40        1.21        3.55      1.42 o 
   1   2  40      186.46      204.57      4.40 o 
   2   2  40     1623.21     1640.95     27.12 o 
  -2   3  40      228.80      215.72      4.34 o 
  -1   3  40     2438.98     2546.26     41.97 o 
   0   3  40      466.40      493.60      8.90 o 
   1   3  40     2439.94     2505.25     44.78 o 
   2   3  40      230.10      218.57      6.23 o 
   3   3  40       18.23       28.74      2.65 o 
  -3   4  40      105.47      114.28      4.09 o 
  -2   4  40      591.47      568.31     10.18 o 
  -1   4  40     2650.49     2658.72     41.10 o 
   0   4  40     3834.82     3863.33     58.24 o 
   1   4  40     2654.98     2735.74     44.62 o 
   2   4  40      582.38      583.92     12.96 o 
   3   4  40      104.62      110.28      4.59 o 
   4   4  40      100.96      102.73      4.41 o 
  -4   5  40      123.27      115.71      5.41 o 
  -3   5  40      156.17      140.00      5.50 o 
  -2   5  40      722.34      743.64     12.43 o 
  -1   5  40      483.35      535.31      9.41 o 
   0   5  40      290.72      276.59      5.82 o 
   1   5  40      479.28      527.81     10.13 o 
   2   5  40      722.15      729.52     24.45 o 
   3   5  40      158.03      148.87      6.33 o 
   4   5  40      122.94      119.08      4.59 o 
   5   5  40       81.59       62.50      3.16 o 
  -5   6  40      130.43      128.76      3.81 o 
  -4   6  40      504.95      508.20     11.94 o 
  -3   6  40      297.65      308.55      7.29 o 
  -2   6  40      122.81      115.88      3.70 o 
  -1   6  40      677.26      721.52     12.99 o 
   0   6  40      536.99      535.98     10.28 o 
   1   6  40      674.79      695.73     12.87 o 
   2   6  40      123.05      121.09      4.71 o 
   3   6  40      301.94      324.11      7.58 o 
   4   6  40      506.07      513.61      9.87 o 
   5   6  40      130.74      122.59      4.86 o 
   6   6  40      139.44      155.17      4.59 o 
  -5   7  40       47.02       51.46      4.02 o 
  -4   7  40        9.09        8.59      1.64 o 
  -3   7  40      163.00      142.94      4.09 o 
  -2   7  40       29.34       38.92      2.30 o 
  -1   7  40      255.28      259.01      5.57 o 
   0   7  40        1.28        1.71      1.33 o 
   1   7  40      255.64      255.29      8.04 o 
   2   7  40       29.65       39.25      2.52 o 
   3   7  40      165.64      148.46      5.53 o 
   4   7  40        8.27       10.14      1.84 o 
   5   7  40       48.75       57.96      6.04 o 
  -3   8  40      344.71      325.06      7.64 o 
  -2   8  40       35.66       37.02      2.14 o 
  -1   8  40       23.10       28.77      1.94 o 
   0   8  40      341.63      315.99      5.82 o 
   1   8  40       22.52       26.88      2.11 o 
   2   8  40       35.00       40.37      2.45 o 
   3   8  40      344.71      332.21      8.38 o 
   4   8  40      322.05      319.23     15.07 o 
   0   9  40       28.80       35.62      4.11 o 
   1   9  40       44.35       38.36      5.48 o 
   0   1  41     1584.56     1594.76     32.13 o 
   1   1  41       15.92       16.92      2.29 o 
  -1   2  41     1644.04     1723.91     31.42 o 
   0   2  41     1098.31     1142.76     19.61 o 
   1   2  41     1651.56     1713.61     28.63 o 
   2   2  41      214.82      246.73      6.31 o 
  -2   3  41      594.88      578.22     10.85 o 
  -1   3  41      116.91      125.88      4.70 o 
   0   3  41       26.26       21.77      2.16 o 
   1   3  41      116.53      131.53      4.18 o 
   2   3  41      595.89      592.84     11.76 o 
   3   3  41       57.61       56.40      3.08 o 
  -3   4  41      515.10      503.26     12.83 o 
  -2   4  41      207.35      196.99      5.17 o 
  -1   4  41     1311.15     1386.94     21.85 o 
   0   4  41      405.58      460.56      8.38 o 
   1   4  41     1309.08     1342.33     25.33 o 
   2   4  41      205.86      206.49      9.27 o 
   3   4  41      512.77      503.84     16.55 o 
   4   4  41        1.81        5.30      2.18 o 
  -4   5  41      218.84      199.95      4.96 o 
  -3   5  41      453.48      452.01      9.71 o 
  -2   5  41      169.20      159.60      4.15 o 
  -1   5  41      489.72      523.94      9.27 o 
   0   5  41      630.16      659.08     11.25 o 
   1   5  41      489.65      510.85      9.96 o 
   2   5  41      173.56      168.97      5.97 o 
   3   5  41      451.26      444.87     12.66 o 
   4   5  41      216.33      195.87      5.97 o 
   5   5  41     1015.15     1023.94     19.83 o 
  -5   6  41       79.97       98.76      4.55 o 
  -4   6  41       20.81       21.03      2.18 o 
  -3   6  41      118.10      127.56      4.01 o 
  -2   6  41       35.43       37.43      2.38 o 
  -1   6  41      378.35      381.19      8.68 o 
   0   6  41       10.12       13.14      1.83 o 
   1   6  41      380.56      398.83      7.76 o 
   2   6  41       34.84       34.65      2.97 o 
   3   6  41      118.91      133.43      5.49 o 
   4   6  41       21.26       22.54      1.82 o 
   5   6  41       82.48       96.04      3.27 o 
   6   6  41       18.55       14.99      2.37 o 
  -5   7  41      384.83      335.67     17.81 o 
  -4   7  41      223.71      177.84      4.51 o 
  -3   7  41       24.77       30.25      2.33 o 
  -2   7  41      628.02      667.36     11.87 o 
  -1   7  41       77.38       87.49      3.05 o 
   0   7  41       33.89       37.80      2.23 o 
   1   7  41       79.37       92.86      3.68 o 
   2   7  41      629.19      669.11     12.48 o 
   3   7  41       22.94       31.29      2.28 o 
   4   7  41      218.20      166.14      4.63 o 
   5   7  41      381.31      352.95     11.63 o 
  -3   8  41      212.88      205.51     12.33 o 
  -2   8  41       20.77       23.75      1.64 o 
  -1   8  41       27.71       26.27      1.57 o 
   0   8  41        0.47       -0.64      1.32 o 
   1   8  41       27.93       27.43      2.55 o 
   2   8  41       21.17       22.07      2.06 o 
   3   8  41      211.17      218.45      6.56 o 
   0   1  42      687.33      699.13     12.67 o 
   1   1  42     1182.26     1271.94     24.38 o 
  -1   2  42      855.14      860.94     16.49 o 
   0   2  42        0.00       10.30      2.35 o 
   1   2  42      854.45      833.47     18.69 o 
   2   2  42        3.75       10.38      1.53 o 
  -2   3  42      521.32      529.73     10.32 o 
  -1   3  42      311.18      326.84      7.04 o 
   0   3  42     1846.55     1919.50     32.08 o 
   1   3  42      316.87      333.75      7.47 o 
   2   3  42      520.82      541.80     10.66 o 
   3   3  42      149.33      174.34      4.96 o 
  -3   4  42      794.16      769.36     15.35 o 
  -2   4  42       64.09       79.38      3.31 o 
  -1   4  42      355.88      400.41      8.15 o 
   0   4  42      117.12      128.17      4.18 o 
   1   4  42      358.20      395.35      8.85 o 
   2   4  42       63.85       76.40      4.75 o 
   3   4  42      797.12      829.37     20.57 o 
   4   4  42      208.79      218.89      6.48 o 
  -4   5  42       48.46       52.19      2.37 o 
  -3   5  42       38.68       37.75      2.65 o 
  -2   5  42      601.72      627.87     10.83 o 
  -1   5  42     1008.16     1021.48     16.51 o 
   0   5  42        3.17        6.96      1.63 o 
   1   5  42     1010.77     1017.28     19.36 o 
   2   5  42      607.25      645.23     15.07 o 
   3   5  42       39.24       39.26      3.63 o 
   4   5  42       49.19       52.62      3.21 o 
   5   5  42        1.06        2.47      1.61 o 
  -5   6  42       21.17       22.62      2.77 o 
  -4   6  42       71.41       69.18      3.21 o 
  -3   6  42      364.18      336.80     10.68 o 
  -2   6  42       78.18       76.21      3.47 o 
  -1   6  42        6.46       10.22      1.63 o 
   0   6  42     1745.84     1844.23     30.93 o 
   1   6  42        6.57       10.06      2.02 o 
   2   6  42       81.57       78.15      4.11 o 
   3   6  42      368.26      329.62     13.45 o 
   4   6  42       72.97       63.94      2.87 o 
   5   6  42       21.76       23.95      1.92 o 
  -4   7  42      290.77      280.00     10.14 o 
  -3   7  42       92.92       90.32      3.32 o 
  -2   7  42      309.15      322.79      7.97 o 
  -1   7  42       15.52       17.93      1.84 o 
   0   7  42       84.97       92.84      3.73 o 
   1   7  42       14.37       20.75      2.02 o 
   2   7  42      312.81      335.77      7.58 o 
   3   7  42       92.68       87.98      3.39 o 
   4   7  42      290.58      280.30      8.26 o 
  -2   8  42      116.91      120.05      4.56 o 
  -1   8  42      145.63      137.45      4.05 o 
   0   8  42        7.96        7.88      1.50 o 
   1   8  42      147.48      140.76      4.80 o 
   2   8  42      114.61      120.60      4.75 o 
   3   8  42       23.76       20.55      4.11 o 
   0   1  43      163.86      182.63      4.56 o 
   1   1  43        4.55       14.87      2.51 o 
  -1   2  43      820.50      844.73     16.50 o 
   0   2  43     2888.10     2989.98     52.80 o 
   1   2  43      820.00      825.05     14.55 o 
   2   2  43      107.96      107.45      3.17 o 
  -2   3  43      517.55      514.29     10.05 o 
  -1   3  43      120.89      136.32      3.59 o 
   0   3  43        1.92        9.34      1.69 o 
   1   3  43      121.74      144.20      4.86 o 
   2   3  43      515.93      503.42     12.12 o 
   3   3  43       60.16       73.10      3.75 o 
  -3   4  43      177.59      187.02      6.64 o 
  -2   4  43       37.77       37.01      2.47 o 
  -1   4  43      537.25      535.42     10.10 o 
   0   4  43       82.16       97.87      3.54 o 
   1   4  43      531.60      515.26     10.89 o 
   2   4  43       38.43       45.54      6.86 o 
   3   4  43      180.15      186.24      6.82 o 
   4   4  43       12.09       15.30      2.02 o 
  -4   5  43      394.25      381.14      9.34 o 
  -3   5  43       60.09       66.89      3.08 o 
  -2   5  43       34.54       42.18      2.57 o 
  -1   5  43      241.44      244.93      5.82 o 
   0   5  43      164.34      170.32      4.83 o 
   1   5  43      239.05      243.71      5.83 o 
   2   5  43       34.87       39.78      3.21 o 
   3   5  43       60.07       72.14      4.43 o 
   4   5  43      399.21      386.44      9.40 o 
   5   5  43        6.36        7.22      1.64 o 
  -5   6  43      196.72      182.70     10.22 o 
  -4   6  43      618.83      622.77     13.67 o 
  -3   6  43       46.26       66.78      3.76 o 
  -2   6  43       17.04       25.73      2.28 o 
  -1   6  43       67.80       63.31      2.96 o 
   0   6  43      441.36      409.74      8.01 o 
   1   6  43       69.25       71.25      4.11 o 
   2   6  43       18.40       34.54      2.87 o 
   3   6  43       45.68       55.16      3.43 o 
   4   6  43      616.84      616.70     13.86 o 
   5   6  43      196.28      181.59      6.33 o 
  -4   7  43       31.17       34.25      3.88 o 
  -3   7  43       24.53       28.43      2.27 o 
  -2   7  43        9.99        3.70      1.61 o 
  -1   7  43      278.04      253.38      6.23 o 
   0   7  43      275.63      285.34      6.85 o 
   1   7  43      278.63      261.43      7.00 o 
   2   7  43       10.56        8.37      1.79 o 
   3   7  43       25.51       27.79      2.14 o 
   4   7  43       31.59       34.25      4.11 o 
  -2   8  43       37.00       47.95      5.48 o 
  -1   8  43      215.98      224.69     12.33 o 
   0   8  43        8.77        9.59      2.37 o 
   1   8  43      214.37      189.32      7.75 o 
   2   8  43       37.69       39.73      5.48 o 
   0   0  44      400.93      416.50     20.55 o 
   0   1  44       92.55      108.44      6.13 o 
   1   1  44     1190.28     1208.03     29.37 o 
  -1   2  44        8.13       15.42      2.36 o 
   0   2  44     1834.45     1823.47     28.05 o 
   1   2  44        8.73       15.05      1.50 o 
   2   2  44      191.72      197.28      4.24 o 
  -2   3  44      404.94      431.98      8.64 o 
  -1   3  44     1593.61     1611.22     24.92 o 
   0   3  44      140.00      152.48      4.28 o 
   1   3  44     1608.37     1620.87     28.74 o 
   2   3  44      407.01      425.31      8.67 o 
   3   3  44      109.06      121.84      3.89 o 
  -3   4  44      248.80      256.26      6.43 o 
  -2   4  44      264.70      261.69      5.89 o 
  -1   4  44      114.14      116.78      3.64 o 
   0   4  44     3713.62     3780.44     61.18 o 
   1   4  44      113.30      115.25      5.05 o 
   2   4  44      262.86      272.26      9.13 o 
   3   4  44      251.40      257.41     11.66 o 
   4   4  44      329.58      313.73      7.09 o 
  -4   5  44      620.57      575.05     11.34 o 
  -3   5  44      352.49      388.41      8.78 o 
  -2   5  44      351.21      331.45      6.93 o 
  -1   5  44      734.61      766.75     13.63 o 
   0   5  44       73.44       60.81      2.83 o 
   1   5  44      737.02      757.94     14.72 o 
   2   5  44      353.17      336.91      9.29 o 
   3   5  44      356.41      409.66     11.58 o 
   4   5  44      622.34      564.95     15.48 o 
   5   5  44      447.14      463.38     10.78 o 
  -5   6  44      573.07      580.91     26.03 o 
  -4   6  44      159.55      162.45      4.72 o 
  -3   6  44      706.53      710.81     15.16 o 
  -2   6  44       42.71       62.00      2.99 o 
  -1   6  44      427.15      462.38      9.62 o 
   0   6  44      103.94       85.06      2.91 o 
   1   6  44      430.36      460.67     11.12 o 
   2   6  44       41.67       57.04      3.43 o 
   3   6  44      695.37      697.05     16.70 o 
   4   6  44      162.37      157.07      4.59 o 
   5   6  44      572.82      528.85     24.66 o 
  -3   7  44      148.50      132.16      4.02 o 
  -2   7  44       37.41       41.54      3.76 o 
  -1   7  44      367.41      344.09      7.36 o 
   0   7  44      111.41      122.63      4.25 o 
   1   7  44      368.91      337.22      8.54 o 
   2   7  44       37.37       46.27      2.74 o 
   3   7  44      147.81      130.39      5.81 o 
  -1   8  44       81.28       72.61      6.85 o 
   0   8  44      159.79      164.41      9.59 o 
   1   8  44       81.00       76.72      6.85 o 
   0   1  45       59.07       65.48      3.59 o 
   1   1  45      220.78      226.20     10.04 o 
  -1   2  45       29.39       42.73      3.06 o 
   0   2  45        3.36       11.29      1.49 o 
   1   2  45       27.99       39.01      2.15 o 
   2   2  45      786.39      814.50     16.95 o 
  -2   3  45      754.31      783.60     15.83 o 
  -1   3  45      200.18      202.24      4.32 o 
   0   3  45      297.68      295.38      6.39 o 
   1   3  45      204.60      201.94      6.22 o 
   2   3  45      746.43      771.49     16.73 o 
   3   3  45      812.61      811.88     16.00 o 
  -3   4  45       54.40       56.09      2.99 o 
  -2   4  45     1017.55      989.61     17.48 o 
  -1   4  45      100.69       96.52      3.38 o 
   0   4  45      995.17     1047.51     19.87 o 
   1   4  45       99.31       94.24      3.52 o 
   2   4  45     1026.03     1019.04     25.02 o 
   3   4  45       55.41       53.17      3.99 o 
   4   4  45       71.85       62.47      3.75 o 
  -4   5  45      317.17      306.39      6.97 o 
  -3   5  45      768.67      775.13     15.03 o 
  -2   5  45      397.83      429.86      8.63 o 
  -1   5  45      276.17      301.06      6.39 o 
   0   5  45      921.49     1013.93     19.25 o 
   1   5  45      276.14      301.46     10.47 o 
   2   5  45      398.52      414.25     13.25 o 
   3   5  45      765.48      782.43     19.47 o 
   4   5  45      316.88      315.56      7.64 o 
   5   5  45      331.59      324.87      7.86 o 
  -4   6  45      113.72      115.31      4.75 o 
  -3   6  45      471.55      478.01     10.56 o 
  -2   6  45       13.06       19.71      1.70 o 
  -1   6  45      920.07      866.53     17.60 o 
   0   6  45        3.11        1.96      1.29 o 
   1   6  45      917.67      884.90     19.16 o 
   2   6  45       12.50       16.35      2.06 o 
   3   6  45      473.88      451.27     11.87 o 
   4   6  45      112.72      112.61      5.26 o 
  -3   7  45      121.17      115.09      8.22 o 
  -2   7  45       77.59       78.12      2.85 o 
  -1   7  45      338.01      309.48      6.73 o 
   0   7  45     1422.17     1341.13     28.07 o 
   1   7  45      340.06      317.88      8.03 o 
   2   7  45       79.74       81.45      3.96 o 
   3   7  45      123.41      117.09      5.48 o 
   0   1  46      438.06      448.81     12.66 o 
   1   1  46       56.75       67.42      3.45 o 
  -1   2  46      268.40      256.93      5.47 o 
   0   2  46        6.54        6.85      1.60 o 
   1   2  46      270.67      248.12      4.94 o 
   2   2  46      924.75      915.35     15.58 o 
  -2   3  46      521.17      555.16     10.50 o 
  -1   3  46      688.22      702.68     19.84 o 
   0   3  46       66.83       67.94      3.15 o 
   1   3  46      688.31      687.27     12.07 o 
   2   3  46      517.12      541.23     11.08 o 
   3   3  46      168.14      164.04      5.28 o 
  -3   4  46      312.65      293.83      6.93 o 
  -2   4  46      359.00      372.48      7.61 o 
  -1   4  46       85.29       80.81      3.05 o 
   0   4  46       33.26       42.45      2.63 o 
   1   4  46       84.25       81.36      4.71 o 
   2   4  46      354.85      374.44     11.85 o 
   3   4  46      313.87      285.22      9.03 o 
   4   4  46      273.20      226.27      5.47 o 
  -4   5  46       18.51       27.33      2.05 o 
  -3   5  46      718.66      725.54     14.03 o 
  -2   5  46       35.78       37.03      2.23 o 
  -1   5  46      543.64      573.03     11.40 o 
   0   5  46       35.05       61.43      3.72 o 
   1   5  46      538.43      560.22     13.02 o 
   2   5  46       35.80       42.63      2.74 o 
   3   5  46      724.03      726.35     18.45 o 
   4   5  46       18.65       32.22      2.51 o 
   5   5  46      479.49      519.26     23.29 o 
  -4   6  46      281.81      290.45     15.07 o 
  -3   6  46      483.53      484.79     10.71 o 
  -2   6  46      346.24      345.06     10.93 o 
  -1   6  46       81.44       86.95      3.29 o 
   0   6  46      360.74      351.13      8.91 o 
   1   6  46       83.47       80.56      3.72 o 
   2   6  46      346.51      333.28      8.38 o 
   3   6  46      479.41      474.83     12.38 o 
   4   6  46      283.06      300.04     15.07 o 
  -2   7  46       82.92       82.20      6.85 o 
  -1   7  46       99.47      108.80      4.75 o 
   0   7  46       55.17       56.46      2.87 o 
   1   7  46      100.60      112.56      4.43 o 
   2   7  46       83.00       81.37      4.28 o 
   0   1  47       42.12       42.20      3.13 o 
   1   1  47      518.44      563.14     16.58 o 
  -1   2  47       35.10       49.67      3.01 o 
   0   2  47        2.76        9.32      1.67 o 
   1   2  47       35.26       45.26      2.30 o 
   2   2  47      192.68      204.57      4.56 o 
  -2   3  47      459.85      462.25      9.02 o 
  -1   3  47      395.79      387.48      7.90 o 
   0   3  47      157.88      166.37      4.04 o 
   1   3  47      398.50      385.34      7.27 o 
   2   3  47      462.17      460.12     10.71 o 
   3   3  47        3.92        5.94      1.79 o 
  -3   4  47       93.89      102.65      4.37 o 
  -2   4  47      614.84      582.66     10.79 o 
  -1   4  47      208.64      214.53      5.00 o 
   0   4  47      157.06      135.93      4.22 o 
   1   4  47      207.21      212.81      6.26 o 
   2   4  47      613.41      583.95     15.20 o 
   3   4  47       94.27       96.44      4.35 o 
   4   4  47      279.50      255.36      5.99 o 
  -4   5  47       43.73       45.21      3.01 o 
  -3   5  47      183.55      210.00      5.24 o 
  -2   5  47      267.38      261.38      5.57 o 
  -1   5  47       59.70       56.09      3.28 o 
   0   5  47      492.22      497.06     10.05 o 
   1   5  47       61.97       62.03      3.72 o 
   2   5  47      266.48      253.43      6.80 o 
   3   5  47      181.61      207.12      5.72 o 
   4   5  47       41.80       47.47      3.16 o 
   5   5  47       20.94        9.59      2.74 o 
  -4   6  47      209.94      194.55     10.96 o 
  -3   6  47      338.84      329.43      7.93 o 
  -2   6  47       80.60       67.86      3.16 o 
  -1   6  47       35.86       36.16      2.55 o 
   0   6  47       48.71       39.05      2.74 o 
   1   6  47       35.82       43.28      2.87 o 
   2   6  47       81.62       63.48      3.21 o 
   3   6  47      338.21      317.80      7.49 o 
   4   6  47      208.18      189.07     10.96 o 
  -1   7  47      428.97      413.76     19.18 o 
   0   7  47      148.58      121.94      8.22 o 
   1   7  47      428.95      419.24     19.18 o 
   0   0  48      386.57      386.36     19.18 o 
   0   1  48      199.80      211.44      7.26 o 
   1   1  48      754.10      801.80     16.73 o 
  -1   2  48       73.45       80.75      2.62 o 
   0   2  48     1356.16     1347.45     28.16 o 
   1   2  48       73.35       78.27      2.92 o 
   2   2  48       44.83       45.92      2.77 o 
  -2   3  48      438.64      439.21      8.54 o 
  -1   3  48      137.12      144.07      4.03 o 
   0   3  48      738.76      736.46     12.72 o 
   1   3  48      138.43      141.25      3.57 o 
   2   3  48      437.53      444.95     10.40 o 
   3   3  48        1.10        2.47      1.61 o 
  -3   4  48      205.42      221.54      5.37 o 
  -2   4  48      445.35      441.07      8.33 o 
  -1   4  48       33.12       40.26      2.23 o 
   0   4  48        7.86        5.28      1.41 o 
   1   4  48       30.98       43.04      2.65 o 
   2   4  48      449.10      440.72     10.24 o 
   3   4  48      207.89      218.66      6.72 o 
   4   4  48      372.38      308.86      7.69 o 
  -4   5  48      282.99      249.35     12.33 o 
  -3   5  48       47.54       43.70      2.35 o 
  -2   5  48       37.09       41.56      2.97 o 
  -1   5  48     1232.97     1240.29     22.31 o 
   0   5  48      121.35      131.62      4.59 o 
   1   5  48     1223.11     1186.82     25.68 o 
   2   5  48       38.17       39.42      2.98 o 
   3   5  48       45.50       50.95      3.37 o 
   4   5  48      281.95      258.57      7.91 o 
  -3   6  48      196.79      198.66     10.96 o 
  -2   6  48       34.03       37.52      2.33 o 
  -1   6  48      158.20      140.59      3.68 o 
   0   6  48        0.12        4.36      1.48 o 
   1   6  48      159.24      144.80      4.59 o 
   2   6  48       33.84       32.25      2.82 o 
   3   6  48      202.24      189.07      9.59 o 
   0   1  49        3.97       11.65      2.45 o 
   1   1  49      307.03      313.23     10.24 o 
  -1   2  49      699.31      725.90     12.33 o 
   0   2  49        0.04        4.18      1.67 o 
   1   2  49      698.86      708.41     14.95 o 
   2   2  49      373.23      367.17      8.63 o 
  -2   3  49      512.64      531.52      9.85 o 
  -1   3  49     1079.53     1088.28     18.61 o 
   0   3  49      251.39      256.06      7.33 o 
   1   3  49     1081.76     1074.26     19.49 o 
   2   3  49      516.43      537.91     11.91 o 
   3   3  49      341.15      353.24      8.33 o 
  -3   4  49      130.38      139.99      4.77 o 
  -2   4  49      488.45      453.62      8.64 o 
  -1   4  49      260.28      228.42      5.69 o 
   0   4  49       33.68       34.53      2.44 o 
   1   4  49      257.84      240.33      5.54 o 
   2   4  49      487.87      464.97     12.51 o 
   3   4  49      129.63      129.90      4.41 o 
   4   4  49       66.72       57.82      3.03 o 
  -4   5  49      151.94      134.27      8.22 o 
  -3   5  49      130.34      143.43      4.02 o 
  -2   5  49       23.89       34.49      2.51 o 
  -1   5  49      389.07      400.43      8.28 o 
   0   5  49      116.06      117.00      4.35 o 
   1   5  49      389.62      394.77     10.43 o 
   2   5  49       24.22       27.74      2.18 o 
   3   5  49      129.97      138.77      5.23 o 
   4   5  49      156.04      153.45      8.22 o 
  -2   6  49      475.28      443.90     20.55 o 
  -1   6  49      831.47      796.39     24.69 o 
   0   6  49       72.05       57.06      3.88 o 
   1   6  49      837.49      797.98     19.78 o 
   0   1  50        8.29       12.07      2.11 o 
   1   1  50       52.20       61.95      5.24 o 
  -1   2  50       57.86       63.87      3.32 o 
   0   2  50      130.36      110.37      3.24 o 
   1   2  50       58.57       65.37      3.56 o 
   2   2  50       95.58       86.22      4.52 o 
  -2   3  50      263.09      269.49      8.48 o 
  -1   3  50      312.88      296.03      8.56 o 
   0   3  50      976.91      877.01     16.22 o 
   1   3  50      305.97      290.45     11.30 o 
   2   3  50      261.93      269.73      6.75 o 
   3   3  50      644.78      628.52     13.67 o 
  -3   4  50      217.11      209.47      4.96 o 
  -2   4  50      255.38      245.81      5.69 o 
  -1   4  50       43.26       50.46      2.53 o 
   0   4  50      220.16      224.96      5.15 o 
   1   4  50       43.93       48.23      4.91 o 
   2   4  50      254.27      235.77      6.48 o 
   3   4  50      220.43      211.24      6.82 o 
   4   4  50        5.32       15.55      2.15 o 
  -3   5  50      160.50      160.30      9.59 o 
  -2   5  50      401.10      408.07      9.18 o 
  -1   5  50      223.23      226.53      5.43 o 
   0   5  50       36.02       37.28      2.51 o 
   1   5  50      228.32      215.61      6.39 o 
   2   5  50      402.06      407.60     10.79 o 
   3   5  50      161.45      157.56      8.22 o 
   0   1  51        5.80        7.83      1.52 o 
   1   1  51      308.97      312.44      8.35 o 
  -1   2  51      129.26      138.60      4.59 o 
   0   2  51      175.67      173.41      4.85 o 
   1   2  51      131.13      139.58      4.16 o 
   2   2  51      112.08      126.93      6.67 o 
  -2   3  51      241.62      218.15      5.72 o 
  -1   3  51       13.31       11.87      1.50 o 
   0   3  51       39.30       47.63      2.44 o 
   1   3  51       13.41       11.46      2.57 o 
   2   3  51      239.13      220.59      5.79 o 
   3   3  51      235.32      254.86      7.12 o 
  -3   4  51      188.99      184.98      5.54 o 
  -2   4  51       33.04       33.64      2.33 o 
  -1   4  51      689.11      657.41     12.51 o 
   0   4  51        0.04        2.19      1.61 o 
   1   4  51      685.67      667.84     29.46 o 
   2   4  51       33.07       32.84      2.51 o 
   3   4  51      187.60      191.79      7.54 o 
  -2   5  51       23.23       23.29      4.11 o 
  -1   5  51      130.93      109.05      5.26 o 
   0   5  51       14.28       24.43      1.99 o 
   1   5  51      132.88      113.98      5.81 o 
   2   5  51       24.48       32.88      4.11 o 
   0   0  52      112.94      128.79      6.85 o 
   0   1  52       51.65       64.36      2.82 o 
   1   1  52       85.05       79.33      3.43 o 
  -1   2  52      127.25      119.01      4.61 o 
   0   2  52      306.93      297.70      6.37 o 
   1   2  52      129.74      121.98      4.97 o 
   2   2  52        0.64        4.70      2.08 o 
  -2   3  52      524.28      548.46     13.40 o 
  -1   3  52      144.80      117.39      3.90 o 
   0   3  52       75.28       74.10      2.72 o 
   1   3  52      143.19      111.92      4.43 o 
   2   3  52      525.89      520.49     13.65 o 
   3   3  52      198.81      172.22      4.75 o 
  -2   4  52       82.02       80.63      3.37 o 
  -1   4  52      114.82       93.22      2.62 o 
   0   4  52      168.13      171.94      6.94 o 
   1   4  52      115.59       99.00      5.26 o 
   2   4  52       83.79       80.83      4.84 o 
   0   1  53       27.36       25.00      1.75 o 
   1   1  53        1.39        6.77      1.04 o 
  -1   2  53      433.72      415.49     10.41 o 
   0   2  53       28.41       27.61      2.11 o 
   1   2  53      436.84      429.51      9.29 o 
   2   2  53       96.85       96.48      8.53 o 
  -2   3  53      211.45      197.65      9.59 o 
  -1   3  53      328.88      316.69      8.63 o 
   0   3  53        0.43        2.91      1.75 o 
   1   3  53      329.20      332.21     14.70 o 
   2   3  53      209.09      192.88      6.03 o 
   3   3  53        0.47        2.74      2.74 o 
   0   4  53      317.03      309.64     15.07 o 
   1   4  53      155.14      180.85     10.96 o 
   0   1  54      113.63       97.54      3.16 o 
   1   1  54     1467.92     1430.17     30.85 o 
  -1   2  54       74.57       73.54      8.22 o 
   0   2  54       79.50       84.48      4.80 o 
   1   2  54       77.44       86.31      5.48 o 
   2   2  54      711.75      596.73     16.47 o 
  -1   3  54      763.23      722.03     27.40 o 
   0   3  54      227.25      250.72     12.33 o 
   1   3  54      762.41      737.10     31.51 o 
   0   1  55        2.27        3.08      1.12 o 
   1   1  55      235.43      225.71      5.77 o 
  -1   2  55      213.44      209.62      6.24 o 
   0   2  55      482.55      457.60     13.05 o 
   1   2  55      215.74      205.51      9.59 o 
   0   0  56      560.00      545.29     20.55 o 
   0   1  56      180.40      160.30      8.22 o 
                                                 
